# Supplementary material for: Seven decades of chemotherapy clinical trials: a pan-cancer social network analysis
Source: Sci Rep. 2020 Oct 16;10:17536. doi: 10.1038/s41598-020-73466-6 (PMC7568560; doi:10.1038/s41598-020-73466-6)
Supplement: Supplementary file 2 — Supplementary Information 2. [file 41598_2020_73466_MOESM2_ESM.xlsx]

## Sheet: Supplemental File 1
HemOnc.org_Name	Step_1	Step_2	Step_3	Step_4	Step_5	Step_6	Step_7
A'Hern_R	A'Hern_R	A'Hern_Roger	A'Hern_Roger	A'Hern_Roger	A'Hern_Roger P	A'Hern_Roger P	A'Hern_Roger P
A'Hern_RP	A'Hern_R P	A'Hern_R P	A'Hern_R P	A'Hern_R P	A'Hern_Roger P	A'Hern_Roger P	A'Hern_Roger P
A'Hern_R	A'Hern_Roger	A'Hern_Roger	A'Hern_Roger	A'Hern_Roger	A'Hern_Roger P	A'Hern_Roger P	A'Hern_Roger P
Aamdal_S	Aamdal_S	Aamdal_Steinar	Aamdal_Steinar	Aamdal_Steinar	Aamdal_Steinar	Aamdal_Steinar	Aamdal_Steinar
Aamdal_S	Aamdal_Steinar	Aamdal_Steinar	Aamdal_Steinar	Aamdal_Steinar	Aamdal_Steinar	Aamdal_Steinar	Aamdal_Steinar
Aapro_M	Aapro_M	Aapro_M	Aapro_M S	Aapro_M S	Aapro_Matti	Aapro_Matti	Aapro_Matti
Aapro_MS	Aapro_M S	Aapro_M S	Aapro_M S	Aapro_M S	Aapro_Matti	Aapro_Matti	Aapro_Matti
Aaron_L	Aaron_Lorne	Aaron_Lorne	Aaron_Lorne	Aaron_Lorne	Aaron_Lorne	Aaron_Lorne	Aaron_Lorne
Aaronson_N	Aaronson_N	Aaronson_N	Aaronson_N	Aaronson_N	Aaronson_N	Aaronson_Neil K	Aaronson_Neil K
Aarts_MJ	Aarts_M J B	Aarts_M J B	Aarts_M J B	Aarts_M J B	Aarts_M J B	Aarts_Maureen J	Aarts_Maureen J
Aarts_MJ	Aarts_Maureen J	Aarts_Maureen J	Aarts_Maureen J	Aarts_Maureen J	Aarts_Maureen J	Aarts_Maureen J	Aarts_Maureen J
Aarts_MJB	Aarts_M J B	Aarts_M J B	Aarts_M J B	Aarts_M J B	Aarts_M J B	Aarts_Maureen J	Aarts_Maureen J
Aasebo_U	Aasebo_U	Aasebo_Ulf	Aasebo_Ulf	Aasebo_Ulf	Aasebo_Ulf	Aasebo_Ulf	Aasebo_Ulf
Aasebo_U	Aasebo_Ulf	Aasebo_Ulf	Aasebo_Ulf	Aasebo_Ulf	Aasebo_Ulf	Aasebo_Ulf	Aasebo_Ulf
Aass_N	Aass_Nina	Aass_Nina	Aass_Nina	Aass_Nina	Aass_Nina	Aass_Nina	Aass_Nina
Aass_N	Aass_N	Aass_Nina	Aass_Nina	Aass_Nina	Aass_Nina	Aass_Nina	Aass_Nina
Avall_Lundqvist_E	Avall Lundqvist_Elisabeth	Avall Lundqvist_Elisabeth	Avall Lundqvist_Elisabeth	Avall Lundqvist_Elisabeth	Aavall Lundqvist_Elisabeth	Aavall Lundqvist_Elisabeth	Aavall Lundqvist_Elisabeth
Aavall_Lundqvist_E	Aavall Lundqvist_Elisabeth	Aavall Lundqvist_Elisabeth	Aavall Lundqvist_Elisabeth	Aavall Lundqvist_Elisabeth	Aavall Lundqvist_Elisabeth	Aavall Lundqvist_Elisabeth	Aavall Lundqvist_Elisabeth
Aavall_Lundquvist_E	Aavall Lundquvist_E	Aavall Lundquvist_E	Aavall Lundquvist_E	Aavall Lundquvist_E	Aavall Lundqvist_Elisabeth	Aavall Lundqvist_Elisabeth	Aavall Lundqvist_Elisabeth
Abacioglu_U	Abacioglu_Ufuk	Abacioglu_Ufuk	Abacioglu_Ufuk	Abacioglu_Ufuk	Abacioglu_Ufuk	Abacioglu_Ufuk	Abacioglu_Ufuk
Abad_A	Abad_A	Abad_A	Abad_A	Abad_A	Abad_Alberto	Abad_Alberto	Abad_Alberto
Abad_A	Abad_Alberto	Abad_Alberto	Abad_Alberto	Abad_Alberto	Abad_Alberto	Abad_Alberto	Abad_Alberto
Abad_A	Abad_Albert	Abad_Albert	Abad_Albert	Abad_Albert	Abad_Alberto	Abad_Alberto	Abad_Alberto
Abada_PB	Abada_Paolo B	Abada_Paolo B	Abada_Paolo B	Abada_Paolo B	Abada_Paolo B	Abada_Paolo B	Abada_Paolo B
Abadie_Lacourtoisie_S	Abadie Lacourtoisie_Sophie	Abadie Lacourtoisie_Sophie	Abadie Lacourtoisie_Sophie	Abadie Lacourtoisie_Sophie	Abadie Lacourtoisie_Sophie	Abadie Lacourtoisie_Sophie	Abadie Lacourtoisie_Sophie
Abaza_Y	Abaza_Yasmin	Abaza_Yasmin	Abaza_Yasmin	Abaza_Yasmin	Abaza_Yasmin	Abaza_Yasmin	Abaza_Yasmin
Abbadessa_A	Abbadessa_A	Abbadessa_A	Abbadessa_A	Abbadessa_A	Abbadessa_A	Abbadessa_A	Abbadessa_A
Abbadessa_G	Abbadessa_Giovanni	Abbadessa_Giovanni	Abbadessa_Giovanni	Abbadessa_Giovanni	Abbadessa_Giovanni	Abbadessa_Giovanni	Abbadessa_Giovanni
Abbal_C	Abbal_Claire	Abbal_Claire	Abbal_Claire	Abbal_Claire	Abbal_Claire	Abbal_Claire	Abbal_Claire
Abbas_A	Abbas_Abbas	Abbas_Abbas	Abbas_Abbas	Abbas_Abbas	Abbas_Abbas	Abbas_Abbas	Abbas_Abbas
Abbas_H	Abbas_Haider	Abbas_Haider	Abbas_Haider	Abbas_Haider	Abbas_Haider	Abbas_Haider	Abbas_Haider
Abbas_M	Abbas_Mohammad	Abbas_Mohammad	Abbas_Mohammad	Abbas_Mohammad	Abbas_Mohammad	Abbas_Mohammad	Abbas_Mohammad
Abbas_M	Abbas_Moncef	Abbas_Moncef	Abbas_Moncef	Abbas_Moncef	Abbas_Moncef	Abbas_Moncef	Abbas_Moncef
Abbas_R	Abbas_Richat	Abbas_Richat	Abbas_Richat	Abbas_Richat	Abbas_Richat	Abbas_Richat	Abbas_Richat
Abbattista_A	Abbattista_Antonello	Abbattista_Antonello	Abbattista_Antonello	Abbattista_Antonello	Abbattista_Antonello	Abbattista_Antonello	Abbattista_Antonello
Abbott_RL	Abbott_R L	Abbott_R L	Abbott_R L	Abbott_R L	Abbott_R L	Abbott_R L	Abbott_R L
Abbott_TM	Abbott_T M	Abbott_T M	Abbott_T M	Abbott_T M	Abbott_T M	Abbott_Thomas M	Abbott_Thomas M
Abbou_CC	Abbou_C C	Abbou_C C	Abbou_C C	Abbou_C C	Abbou_C C	Abbou_Clement Claude	Abbou_Clement Claude
Abboud_CN	Abboud_Camille N	Abboud_Camille N	Abboud_Camille N	Abboud_Camille N	Abboud_Camille N	Abboud_Camille N	Abboud_Camille N
Abbrederis_K	Abbrederis_K	Abbrederis_K	Abbrederis_K	Abbrederis_K	Abbrederis_K	Abbrederis_Klaus	Abbrederis_Klaus
Abbruzzese_JL	Abbruzzese_J L	Abbruzzese_James L	Abbruzzese_James L	Abbruzzese_James L	Abbruzzese_James L	Abbruzzese_James L	Abbruzzese_James L
Abbruzzese_JL	Abbruzzese_James L	Abbruzzese_James L	Abbruzzese_James L	Abbruzzese_James L	Abbruzzese_James L	Abbruzzese_James L	Abbruzzese_James L
Abbruzzese_J	Abbruzzese_James	Abbruzzese_James	Abbruzzese_James L	Abbruzzese_James L	Abbruzzese_James L	Abbruzzese_James L	Abbruzzese_James L
Abdalla_K	Abdalla_K	Abdalla_K	Abdalla_K	Abdalla_K	Abdalla_K	Abdalla_K	Abdalla_K
Abdel_Hamid_A	Abdel Hamid_Abdel	Abdel Hamid_Abdel	Abdel Hamid_Abdel	Abdel Hamid_Abdel	Abdel Hamid_Abdel	Abdel Hamid_Abdel	Abdel Hamid_Abdel
Abdel_Rahman_O	Abdel Rahman_Omar	Abdel Rahman_Omar	Abdel Rahman_Omar	Abdel Rahman_Omar	Abdel Rahman_Omar	Abdel Rahman_Omar	Abdel Rahman_Omar
Abdel_Rahman_S	Abdel Rahman_Sultan	Abdel Rahman_Sultan	Abdel Rahman_Sultan	Abdel Rahman_Sultan	Abdel Rahman_Sultan	Abdel Rahman_Sultan	Abdel Rahman_Sultan
Abdel_Wahab_M	Abdel Wahab_Manal	Abdel Wahab_Manal	Abdel Wahab_Manal	Abdel Wahab_Manal	Abdel Wahab_Manal	Abdel Wahab_Manal	Abdel Wahab_Manal
Abdel_Wahab_O	Abdel Wahab_Omar	Abdel Wahab_Omar	Abdel Wahab_Omar	Abdel Wahab_Omar	Abdel Wahab_Omar	Abdel Wahab_Omar	Abdel Wahab_Omar
Abdel_Wahab_O	Abdel Wahab_O	Abdel Wahab_Omar	Abdel Wahab_Omar	Abdel Wahab_Omar	Abdel Wahab_Omar	Abdel Wahab_Omar	Abdel Wahab_Omar
Abdel_Wahab_S	Abdel Wahab_Sherif	Abdel Wahab_Sherif	Abdel Wahab_Sherif	Abdel Wahab_Sherif	Abdel Wahab_Sherif	Abdel Wahab_Sherif	Abdel Wahab_Sherif
Abdelfattah_M	Abdelfattah_Murad	Abdelfattah_Murad	Abdelfattah_Murad	Abdelfattah_Murad	Abdelfattah_Murad	Abdelfattah_Murad	Abdelfattah_Murad
Abdi_E	Abdi_Ehtesham	Abdi_Ehtesham	Abdi_Ehtesham A	Abdi_Ehtesham A	Abdi_Ehtesham A	Abdi_Ehtesham A	Abdi_Ehtesham A
Abdi_EA	Abdi_Ehtesham A	Abdi_Ehtesham A	Abdi_Ehtesham A	Abdi_Ehtesham A	Abdi_Ehtesham A	Abdi_Ehtesham A	Abdi_Ehtesham A
Abdulkadyrov_KM	Abdulkadyrov_Kudrat M	Abdulkadyrov_Kudrat M	Abdulkadyrov_Kudrat M	Abdulkadyrov_Kudrat M	Abdulkadyrov_Kudrat M	Abdulkadyrov_Kudrat M	Abdulkadyrov_Kudrat M
Abdulkadyrov_K	Abdulkadyrov_Kudrat	Abdulkadyrov_Kudrat	Abdulkadyrov_Kudrat M	Abdulkadyrov_Kudrat M	Abdulkadyrov_Kudrat M	Abdulkadyrov_Kudrat M	Abdulkadyrov_Kudrat M
Abe_H	Abe_Hajime	Abe_Hajime	Abe_Hajime	Abe_Hajime	Abe_Hajime	Abe_Hajime	Abe_Hajime
Abe_O	Abe_O	Abe_O	Abe_O	Abe_O	Abe_O	Abe_Osahiko	Abe_Osahiko
Abe_R	Abe_R	Abe_Rikiya	Abe_Rikiya	Abe_Rikiya	Abe_Rikiya	Abe_Rikiya	Abe_Rikiya
Abe_R	Abe_Rikiya	Abe_Rikiya	Abe_Rikiya	Abe_Rikiya	Abe_Rikiya	Abe_Rikiya	Abe_Rikiya
Abe_T	Abe_Tetsuya	Abe_Tetsuya	Abe_Tetsuya	Abe_Tetsuya	Abe_Tetsuya	Abe_Tetsuya	Abe_Tetsuya
Abe_Y	Abe_Yasunobu	Abe_Yasunobu	Abe_Yasunobu	Abe_Yasunobu	Abe_Yasunobu	Abe_Yasunobu	Abe_Yasunobu
Abedi_M	Abedi_Mehrdad	Abedi_Mehrdad	Abedi_Mehrdad	Abedi_Mehrdad	Abedi_Mehrdad	Abedi_Mehrdad	Abedi_Mehrdad
Abel_U	Abel_Ulrich	Abel_Ulrich	Abel_Ulrich	Abel_Ulrich	Abel_Ulrich	Abel_Ulrich	Abel_Ulrich
Abella_E	Abella_Eugenia	Abella_Eugenia	Abella_Eugenia	Abella_Eugenia	Abella_Eugenia	Abella_Eugenia	Abella_Eugenia
Abellan_PF	Abellan_Pascual Fernandez	Abellan_Pascual Fernandez	Abellan_Pascual Fernandez	Abellan_Pascual Fernandez	Abellan_Pascual Fernandez	Abellan_Pascual Fernandez	Abellan_Pascual Fernandez
Abeloff_MD	Abeloff_M D	Abeloff_Martin D	Abeloff_Martin D	Abeloff_Martin D	Abeloff_Martin D	Abeloff_Martin D	Abeloff_Martin D
Abeloff_M	Abeloff_M	Abeloff_Martin	Abeloff_Martin D	Abeloff_Martin D	Abeloff_Martin D	Abeloff_Martin D	Abeloff_Martin D
Abeloff_M	Abeloff_Martin	Abeloff_Martin	Abeloff_Martin D	Abeloff_Martin D	Abeloff_Martin D	Abeloff_Martin D	Abeloff_Martin D
Abeloff_MD	Abeloff_Martin D	Abeloff_Martin D	Abeloff_Martin D	Abeloff_Martin D	Abeloff_Martin D	Abeloff_Martin D	Abeloff_Martin D
Abels_J	Abels_J	Abels_J	Abels_J	Abels_J	Abels_J	Abels_J	Abels_J
Abelson_HT	Abelson_H T	Abelson_H T	Abelson_H T	Abelson_H T	Abelson_H T	Abelson_Herbert T	Abelson_Herbert T
Abenhardt_W	Abenhardt_Wolfgang	Abenhardt_Wolfgang	Abenhardt_Wolfgang	Abenhardt_Wolfgang	Abenhardt_Wolfgang	Abenhardt_Wolfgang	Abenhardt_Wolfgang
Abergel_A	Abergel_Armand	Abergel_Armand	Abergel_Armand	Abergel_Armand	Abergel_Armand	Abergel_Armand	Abergel_Armand
Abergel_A	Abergel_A	Abergel_Armand	Abergel_Armand	Abergel_Armand	Abergel_Armand	Abergel_Armand	Abergel_Armand
Abernethy_A	Abernethy_Amy	Abernethy_Amy	Abernethy_Amy	Abernethy_Amy	Abernethy_Amy	Abernethy_Amy	Abernethy_Amy
Abeyakoon_S	Abeyakoon_Sarath	Abeyakoon_Sarath	Abeyakoon_Sarath	Abeyakoon_Sarath	Abeyakoon_Sarath	Abeyakoon_Sarath	Abeyakoon_Sarath
Abgrall_JF	Abgrall_J F	Abgrall_J F	Abgrall_J F	Abgrall_J F	Abgrall_J F	Abgrall_Jean Francois	Abgrall_Jean Francois
Abi_Gerges_D	Abi Gerges_Dany	Abi Gerges_Dany	Abi Gerges_Dany	Abi Gerges_Dany	Abi Gerges_Dany	Abi Gerges_Dany	Abi Gerges_Dany
Abidi_MH	Abidi_Muneer H	Abidi_Muneer H	Abidi_Muneer H	Abidi_Muneer H	Abidi_Muneer H	Abidi_Muneer H	Abidi_Muneer H
Abidi_M	Abidi_Muneer	Abidi_Muneer	Abidi_Muneer H	Abidi_Muneer H	Abidi_Muneer H	Abidi_Muneer H	Abidi_Muneer H
Abidoye_OO	Abidoye_Oyewale O	Abidoye_Oyewale O	Abidoye_Oyewale O	Abidoye_Oyewale O	Abidoye_Oyewale O	Abidoye_Oyewale O	Abidoye_Oyewale O
Abidoye_O	Abidoye_Oyewale	Abidoye_Oyewale	Abidoye_Oyewale	Abidoye_Oyewale	Abidoye_Oyewale	Abidoye_Oyewale O	Abidoye_Oyewale O
Abildgaard_N	Abildgaard_Niels	Abildgaard_Niels	Abildgaard_Niels	Abildgaard_Niels	Abildgaard_Niels	Abildgaard_Niels	Abildgaard_Niels
Abir_E	Abir_E	Abir_E	Abir_E	Abir_E	Abir_E	Abir_E	Abir_E
Ablin_AR	Ablin_A R	Ablin_A R	Ablin_A R	Ablin_A R	Ablin_A R	Ablin_Arthur R	Ablin_Arthur R
Abonour_R	Abonour_Rafat	Abonour_Rafat	Abonour_Rafat	Abonour_Rafat	Abonour_Rafat	Abonour_Rafat	Abonour_Rafat
Abou_Alfa_GK	Abou Alfa_Ghassan K	Abou Alfa_Ghassan K	Abou Alfa_Ghassan K	Abou Alfa_Ghassan K	Abou Alfa_Ghassan K	Abou Alfa_Ghassan K	Abou Alfa_Ghassan K
Abou_Alfa_GK	Abou Alfa_G K	Abou Alfa_Ghassan K	Abou Alfa_Ghassan K	Abou Alfa_Ghassan K	Abou Alfa_Ghassan K	Abou Alfa_Ghassan K	Abou Alfa_Ghassan K
Aboulafia_D	Aboulafia_D	Aboulafia_David	Aboulafia_David	Aboulafia_David	Aboulafia_David	Aboulafia_David	Aboulafia_David
Aboulafia_D	Aboulafia_David	Aboulafia_David	Aboulafia_David	Aboulafia_David	Aboulafia_David	Aboulafia_David	Aboulafia_David
Abraham_A	Abraham_Aby	Abraham_Aby	Abraham_Aby	Abraham_Aby	Abraham_Aby	Abraham_Aby	Abraham_Aby
Abraham_J	Abraham_Jacinta	Abraham_Jacinta	Abraham_Jacinta	Abraham_Jacinta	Abraham_Jacinta	Abraham_Jacinta	Abraham_Jacinta
Abraham_J	Abraham_Jean	Abraham_Jean	Abraham_Jean E	Abraham_Jean E	Abraham_Jean E	Abraham_Jean E	Abraham_Jean E
Abraham_JE	Abraham_Jean E	Abraham_Jean E	Abraham_Jean E	Abraham_Jean E	Abraham_Jean E	Abraham_Jean E	Abraham_Jean E
Abraham_M	Abraham_Mirta	Abraham_Mirta	Abraham_Mirta	Abraham_Mirta	Abraham_Mirta	Abraham_Mirta	Abraham_Mirta
Abrahamse_Testroote_MC	Abrahamse Testroote_Martine C J	Abrahamse Testroote_Martine C J	Abrahamse Testroote_Martine C J	Abrahamse Testroote_Martine C J	Abrahamse Testroote_Martine C J	Abrahamse Testroote_Martine C J	Abrahamse Testroote_Martine C J
Abrahamsson_PA	Abrahamsson_Per Anders	Abrahamsson_Per Anders	Abrahamsson_Per Anders	Abrahamsson_Per Anders	Abrahamsson_Per Anders	Abrahamsson_Per Anders	Abrahamsson_Per Anders
Abram_P	Abram_Paul	Abram_Paul	Abram_Paul	Abram_Paul	Abram_Paul	Abram_Paul	Abram_Paul
Abramov_M	Abramov_M	Abramov_M	Abramov_M	Abramov_M	Abramov_M	Abramov_M	Abramov_M
Abrams_J	Abrams_J	Abrams_Jeffrey	Abrams_Jeffrey S	Abrams_Jeffrey S	Abrams_Jeffrey S	Abrams_Jeffrey S	Abrams_Jeffrey S
Abrams_J	Abrams_Jeffrey	Abrams_Jeffrey	Abrams_Jeffrey S	Abrams_Jeffrey S	Abrams_Jeffrey S	Abrams_Jeffrey S	Abrams_Jeffrey S
Abrams_JS	Abrams_Jeffrey S	Abrams_Jeffrey S	Abrams_Jeffrey S	Abrams_Jeffrey S	Abrams_Jeffrey S	Abrams_Jeffrey S	Abrams_Jeffrey S
Abrams_PG	Abrams_P G	Abrams_P G	Abrams_P G	Abrams_P G	Abrams_P G	Abrams_Paul G	Abrams_Paul G
Abrams_RA	Abrams_R A	Abrams_Ross A	Abrams_Ross A	Abrams_Ross A	Abrams_Ross A	Abrams_Ross A	Abrams_Ross A
Abrams_RA	Abrams_Ross A	Abrams_Ross A	Abrams_Ross A	Abrams_Ross A	Abrams_Ross A	Abrams_Ross A	Abrams_Ross A
Abrams_R	Abrams_Ross	Abrams_Ross	Abrams_Ross A	Abrams_Ross A	Abrams_Ross A	Abrams_Ross A	Abrams_Ross A
Abrams_TA	Abrams_Thomas A	Abrams_Thomas A	Abrams_Thomas A	Abrams_Thomas A	Abrams_Thomas A	Abrams_Thomas A	Abrams_Thomas A
Abramson_DH	Abramson_David H	Abramson_David H	Abramson_David H	Abramson_David H	Abramson_David H	Abramson_David H	Abramson_David H
Abramson_JS	Abramson_Jeremy S	Abramson_Jeremy S	Abramson_Jeremy S	Abramson_Jeremy S	Abramson_Jeremy S	Abramson_Jeremy S	Abramson_Jeremy S
Abramson_N	Abramson_N	Abramson_N	Abramson_N	Abramson_N	Abramson_N	Abramson_Neil	Abramson_Neil
Abrao_Miziara_JE	Abrao Miziara_Jose Elias	Abrao Miziara_Jose Elias	Abrao Miziara_Jose Elias	Abrao Miziara_Jose Elias	Abrao Miziara_Jose Elias	Abrao Miziara_Jose Elias	Abrao Miziara_Jose Elias
Miziara_JE	Miziara_Jose Elias Abrao	Miziara_Jose Elias Abrao	Miziara_Jose Elias Abrao	Miziara_Jose Elias Abrao	Abrao Miziara_Jose Elias	Abrao Miziara_Jose Elias	Abrao Miziara_Jose Elias
Miziara_JE	Miziara_Jose Elias A	Miziara_Jose Elias A	Miziara_Jose Elias Abrao	Miziara_Jose Elias Abrao	Abrao Miziara_Jose Elias	Abrao Miziara_Jose Elias	Abrao Miziara_Jose Elias
Abratt_RP	Abratt_R P	Abratt_Raymond P	Abratt_Raymond P	Abratt_Raymond P	Abratt_Raymond P	Abratt_Raymond P	Abratt_Raymond P
Abratt_R	Abratt_R	Abratt_R	Abratt_R	Abratt_R	Abratt_R	Abratt_Raymond P	Abratt_Raymond P
Abratt_RP	Abratt_Raymond P	Abratt_Raymond P	Abratt_Raymond P	Abratt_Raymond P	Abratt_Raymond P	Abratt_Raymond P	Abratt_Raymond P
Abrey_LE	Abrey_L E	Abrey_Lauren E	Abrey_Lauren E	Abrey_Lauren E	Abrey_Lauren E	Abrey_Lauren E	Abrey_Lauren E
Abrey_LE	Abrey_Lauren E	Abrey_Lauren E	Abrey_Lauren E	Abrey_Lauren E	Abrey_Lauren E	Abrey_Lauren E	Abrey_Lauren E
Abrey_L	Abrey_Lauren	Abrey_Lauren	Abrey_Lauren E	Abrey_Lauren E	Abrey_Lauren E	Abrey_Lauren E	Abrey_Lauren E
Abrisqueta_P	Abrisqueta_Pau	Abrisqueta_Pau	Abrisqueta_Pau	Abrisqueta_Pau	Abrisqueta_Pau	Abrisqueta_Pau	Abrisqueta_Pau
Abromowitch_M	Abromowitch_M	Abromowitch_M	Abromowitch_M	Abromowitch_M	Abromowitch_M	Abromowitch_Minnie	Abromowitch_Minnie
Abruzzese_E	Abruzzese_Elisabetta	Abruzzese_Elisabetta	Abruzzese_Elisabetta	Abruzzese_Elisabetta	Abruzzese_Elisabetta	Abruzzese_Elisabetta	Abruzzese_Elisabetta
Abruzzese_E	Abruzzese_E	Abruzzese_Elisabetta	Abruzzese_Elisabetta	Abruzzese_Elisabetta	Abruzzese_Elisabetta	Abruzzese_Elisabetta	Abruzzese_Elisabetta
Abruzzo_LV	Abruzzo_Lynne V	Abruzzo_Lynne V	Abruzzo_Lynne V	Abruzzo_Lynne V	Abruzzo_Lynne V	Abruzzo_Lynne V	Abruzzo_Lynne V
Abt_M	Abt_Markus	Abt_Markus	Abt_Markus	Abt_Markus	Abt_Markus	Abt_Markus	Abt_Markus
Abu_Zahra_H	Abu Zahra_H	Abu Zahra_H	Abu Zahra_H	Abu Zahra_H	Abu Zahra_H	Abu Zahra_Hakam	Abu Zahra_Hakam
Abuav_R	Abuav_Rachel	Abuav_Rachel	Abuav_Rachel	Abuav_Rachel	Abuav_Rachel	Abuav_Rachel	Abuav_Rachel
Abubakr_Y	Abubakr_Yousif	Abubakr_Yousif	Abubakr_Yousif	Abubakr_Yousif	Abubakr_Yousif	Abubakr_Yousif A	Abubakr_Yousif A
Abubakr_YA	Abubakr_Yousif A	Abubakr_Yousif A	Abubakr_Yousif A	Abubakr_Yousif A	Abubakr_Yousif A	Abubakr_Yousif A	Abubakr_Yousif A
Accario_Winslow_C	Accario Winslow_Chrisann	Accario Winslow_Chrisann	Accario Winslow_Chrisann	Accario Winslow_Chrisann	Accario Winslow_Chrisann	Accario Winslow_Chrisann	Accario Winslow_Chrisann
Accomando_E	Accomando_E	Accomando_E	Accomando_E	Accomando_E	Accomando_E	Accomando_Emilio	Accomando_Emilio
Accortanzo_V	Accortanzo_Valeria	Accortanzo_Valeria	Accortanzo_Valeria	Accortanzo_Valeria	Accortanzo_Valeria	Accortanzo_Valeria	Accortanzo_Valeria
Acha_T	Acha_Tomas	Acha_Tomas	Acha_Tomas	Acha_Tomas	Acha_Tomas	Acha_Tomas	Acha_Tomas
Acharya_S	Acharya_S	Acharya_Sandip	Acharya_Sandip	Acharya_Sandip	Acharya_Sandip	Acharya_Sandip	Acharya_Sandip
Acharya_S	Acharya_Sandip	Acharya_Sandip	Acharya_Sandip	Acharya_Sandip	Acharya_Sandip	Acharya_Sandip	Acharya_Sandip
Achille_E	Achille_Emmanuel	Achille_Emmanuel	Achille_Emmanuel	Achille_Emmanuel	Achille_Emmanuel	Achille_Emmanuel	Achille_Emmanuel
Acholonu_S	Acholonu_Sandra	Acholonu_Sandra	Acholonu_Sandra	Acholonu_Sandra	Acholonu_Sandra	Acholonu_Sandra	Acholonu_Sandra
Achour_E	Achour_E	Achour_E	Achour_E	Achour_E	Achour_E	Achour_Eddine	Achour_Eddine
Achtelik_W	Achtelik_W	Achtelik_W	Achtelik_W	Achtelik_W	Achtelik_W	Achtelik_W	Achtelik_W
Achtnicht_U	Achtnicht_U	Achtnicht_U	Achtnicht_U	Achtnicht_U	Achtnicht_U	Achtnicht_U	Achtnicht_U
Acin_Y	Acin_Y	Acin_Y	Acin_Y	Acin_Y	Acin_Y	Acin_Yolene	Acin_Yolene
Acker_T	Acker_Thomas	Acker_Thomas	Acker_Thomas	Acker_Thomas	Acker_Thomas	Acker_Thomas	Acker_Thomas
Ackerman_C	Ackerman_Charlotte	Ackerman_Charlotte	Ackerman_Charlotte	Ackerman_Charlotte	Ackerman_Charlotte	Ackerman_Charlotte	Ackerman_Charlotte
Ackerman_J	Ackerman_Judie	Ackerman_Judie	Ackerman_Judie	Ackerman_Judie	Ackerman_Judie	Ackerman_Judie	Ackerman_Judie
Ackerstaff_AH	Ackerstaff_Annemiek H	Ackerstaff_Annemiek H	Ackerstaff_Annemiek H	Ackerstaff_Annemiek H	Ackerstaff_Annemiek H	Ackerstaff_Annemiek H	Ackerstaff_Annemiek H
Ackerstein_A	Ackerstein_A	Ackerstein_A	Ackerstein_A	Ackerstein_A	Ackerstein_A	Ackerstein_Aliza	Ackerstein_Aliza
Ackland_S	Ackland_S	Ackland_Stephen	Ackland_Stephen P	Ackland_Stephen P	Ackland_Stephen P	Ackland_Stephen P	Ackland_Stephen P
Ackland_SP	Ackland_S P	Ackland_Stephen P	Ackland_Stephen P	Ackland_Stephen P	Ackland_Stephen P	Ackland_Stephen P	Ackland_Stephen P
Ackland_S	Ackland_Stephen	Ackland_Stephen	Ackland_Stephen P	Ackland_Stephen P	Ackland_Stephen P	Ackland_Stephen P	Ackland_Stephen P
Ackland_SP	Ackland_Stephen P	Ackland_Stephen P	Ackland_Stephen P	Ackland_Stephen P	Ackland_Stephen P	Ackland_Stephen P	Ackland_Stephen P
Acosta_M	Acosta_Mark	Acosta_Mark	Acosta_Mark	Acosta_Mark	Acosta_Mark	Acosta_Mark	Acosta_Mark
Acquino_Parsons_C	Acquino Parsons_C	Acquino Parsons_C	Acquino Parsons_C	Acquino Parsons_C	Acquino Parsons_C	Acquino Parsons_C	Acquino Parsons_C
Acs_PI	Acs_Peter I	Acs_Peter I	Acs_Peter I	Acs_Peter I	Acs_Peter I	Acs_Peter I	Acs_Peter I
Acton_G	Acton_Gary	Acton_Gary	Acton_Gary	Acton_Gary	Acton_Gary	Acton_Gary	Acton_Gary
Adab_F	Adab_Fawzi	Adab_Fawzi	Adab_Fawzi	Adab_Fawzi	Adab_Fawzi	Adab_Fawzi	Adab_Fawzi
Adachi_I	Adachi_I	Adachi_I	Adachi_I	Adachi_I	Adachi_I	Adachi_Isamu	Adachi_Isamu
Adachi_S	Adachi_Susumu	Adachi_Susumu	Adachi_Susumu	Adachi_Susumu	Adachi_Susumu	Adachi_Susumu	Adachi_Susumu
Adak_S	Adak_S	Adak_S	Adak_S	Adak_S	Adak_S	Adak_Sudeshna	Adak_Sudeshna
Adam_H	Adam_H	Adam_H	Adam_H	Adam_H	Adam_H	Adam_H	Adam_H
Adam_R	Adam_R	Adam_Rene	Adam_Rene	Adam_Rene	Adam_Rene	Adam_Rene	Adam_Rene
Adam_R	Adam_Rene	Adam_Rene	Adam_Rene	Adam_Rene	Adam_Rene	Adam_Rene	Adam_Rene
Adam_Z	Adam_Zdenek	Adam_Zdenek	Adam_Zdenek	Adam_Zdenek	Adam_Zdenek	Adam_Zdenek	Adam_Zdenek
Adami_B	Adami_Bernd	Adami_Bernd	Adami_Bernd	Adami_Bernd	Adami_Bernd	Adami_Bernd	Adami_Bernd
Adami_F	Adami_Fausto	Adami_Fausto	Adami_Fausto	Adami_Fausto	Adami_Fausto	Adami_Fausto	Adami_Fausto
Adami_F	Adami_Francesca	Adami_Francesca	Adami_Francesca	Adami_Francesca	Adami_Francesca	Adami_Francesca	Adami_Francesca
Adamo_F	Adamo_F	Adamo_F	Adamo_F	Adamo_F	Adamo_F	Adamo_Francesco	Adamo_Francesco
Adamo_V	Adamo_V	Adamo_Vincenzo	Adamo_Vincenzo	Adamo_Vincenzo	Adamo_Vincenzo	Adamo_Vincenzo	Adamo_Vincenzo
Adamo_V	Adamo_Vincenzo	Adamo_Vincenzo	Adamo_Vincenzo	Adamo_Vincenzo	Adamo_Vincenzo	Adamo_Vincenzo	Adamo_Vincenzo
Adamou_A	Adamou_A	Adamou_Adamos	Adamou_Adamos	Adamou_Adamos	Adamou_Adamos	Adamou_Adamos	Adamou_Adamos
Adamou_A	Adamou_Adamos	Adamou_Adamos	Adamou_Adamos	Adamou_Adamos	Adamou_Adamos	Adamou_Adamos	Adamou_Adamos
Adams_GL	Adams_George L	Adams_George L	Adams_George L	Adams_George L	Adams_George L	Adams_George L	Adams_George L
Adams_G	Adams_G	Adams_Grenfell	Adams_Grenfell	Adams_Grenfell	Adams_Grenfell	Adams_Grenfell	Adams_Grenfell
Adams_G	Adams_Grenfell	Adams_Grenfell	Adams_Grenfell	Adams_Grenfell	Adams_Grenfell	Adams_Grenfell	Adams_Grenfell
Adams_HP	Adams_Hans Peter	Adams_Hans Peter	Adams_Hans Peter	Adams_Hans Peter	Adams_Hans Peter	Adams_Hans Peter	Adams_Hans Peter
Adams_J	Adams_Julian	Adams_Julian	Adams_Julian	Adams_Julian	Adams_Julian	Adams_Julian	Adams_Julian
Adams_J	Adams_J	Adams_Julian	Adams_Julian	Adams_Julian	Adams_Julian	Adams_Julian	Adams_Julian
Adams_M	Adams_M	Adams_M	Adams_M	Adams_M	Adams_M	Adams_M	Adams_M
Adams_PT	Adams_Paul T	Adams_Paul T	Adams_Paul T	Adams_Paul T	Adams_Paul T	Adams_Paul T	Adams_Paul T
Adams_RA	Adams_Richard A	Adams_Richard A	Adams_Richard A	Adams_Richard A	Adams_Richard A	Adams_Richard A	Adams_Richard A
Adams_R	Adams_Richard	Adams_Richard	Adams_Richard	Adams_Richard	Adams_Richard	Adams_Richard A	Adams_Richard A
Adams_S	Adams_Sylvia	Adams_Sylvia	Adams_Sylvia	Adams_Sylvia	Adams_Sylvia	Adams_Sylvia	Adams_Sylvia
Adamska_K	Adamska_Krystyna	Adamska_Krystyna	Adamska_Krystyna	Adamska_Krystyna	Adamska_Krystyna	Adamska_Krystyna	Adamska_Krystyna
Adamski_H	Adamski_Henri	Adamski_Henri	Adamski_Henri	Adamski_Henri	Adamski_Henri	Adamski_Henri	Adamski_Henri
Adamson_PC	Adamson_Peter C	Adamson_Peter C	Adamson_Peter C	Adamson_Peter C	Adamson_Peter C	Adamson_Peter C	Adamson_Peter C
Adamus_J	Adamus_J	Adamus_J	Adamus_J	Adamus_J	Adamus_J	Adamus_Jerzy	Adamus_Jerzy
Addamo_B	Addamo_B	Addamo_B	Addamo_B	Addamo_B	Addamo_B	Addamo_B	Addamo_B
Adde_M	Adde_M	Adde_Magdalena	Adde_Magdalena	Adde_Magdalena	Adde_Magdalena	Adde_Magdalena	Adde_Magdalena
Adde_M	Adde_Magdalena	Adde_Magdalena	Adde_Magdalena	Adde_Magdalena	Adde_Magdalena	Adde_Magdalena	Adde_Magdalena
Addison_A	Addison_Alicia	Addison_Alicia	Addison_Alicia	Addison_Alicia	Addison_Alicia	Addison_Alicia	Addison_Alicia
Adelson_MD	Adelson_M D	Adelson_M D	Adelson_M D	Adelson_M D	Adelson_M D	Adelson_Mark D	Adelson_Mark D
Adelstein_DJ	Adelstein_D J	Adelstein_David J	Adelstein_David J	Adelstein_David J	Adelstein_David J	Adelstein_David J	Adelstein_David J
Adelstein_DJ	Adelstein_David J	Adelstein_David J	Adelstein_David J	Adelstein_David J	Adelstein_David J	Adelstein_David J	Adelstein_David J
Ademuyiwa_F	Ademuyiwa_Foluso	Ademuyiwa_Foluso	Ademuyiwa_Foluso	Ademuyiwa_Foluso	Ademuyiwa_Foluso	Ademuyiwa_Foluso	Ademuyiwa_Foluso
Adenis_A	Adenis_A	Adenis_Antoine	Adenis_Antoine	Adenis_Antoine	Adenis_Antoine	Adenis_Antoine	Adenis_Antoine
Adenis_A	Adenis_Antoine	Adenis_Antoine	Adenis_Antoine	Adenis_Antoine	Adenis_Antoine	Adenis_Antoine	Adenis_Antoine
Ades_L	Ades_Lionel	Ades_Lionel	Ades_Lionel	Ades_Lionel	Ades_Lionel	Ades_Lionel	Ades_Lionel
Adewoye_AH	Adewoye_Adeboye H	Adewoye_Adeboye H	Adewoye_Adeboye H	Adewoye_Adeboye H	Adewoye_Adeboye H	Adewoye_Adeboye H	Adewoye_Adeboye H
Adhoute_X	Adhoute_X	Adhoute_X	Adhoute_X	Adhoute_X	Adhoute_X	Adhoute_X	Adhoute_X
Adiguzel_I	Adiguzel_Ibrahim	Adiguzel_Ibrahim	Adiguzel_Ibrahim	Adiguzel_Ibrahim	Adiguzel_Ibrahim	Adiguzel_Ibrahim	Adiguzel_Ibrahim
Adinin_RB	Adinin_Rosnie B	Adinin_Rosnie B	Adinin_Rosnie B	Adinin_Rosnie B	Adinin_Rosnie B	Adinin_Rosnie B	Adinin_Rosnie B
Adjei_AA	Adjei_Alex A	Adjei_Alex A	Adjei_Alex A	Adjei_Alex A	Adjei_Alex A	Adjei_Alex A	Adjei_Alex A
Adkins_D	Adkins_Douglas	Adkins_Douglas	Adkins_Douglas	Adkins_Douglas	Adkins_Douglas	Adkins_Douglas	Adkins_Douglas
Adler_M	Adler_M	Adler_Mathias	Adler_Mathias	Adler_Mathias	Adler_Mathias	Adler_Mathias	Adler_Mathias
Adler_M	Adler_Mathias	Adler_Mathias	Adler_Mathias	Adler_Mathias	Adler_Mathias	Adler_Mathias	Adler_Mathias
Adotevi_O	Adotevi_Olivier	Adotevi_Olivier	Adotevi_Olivier	Adotevi_Olivier	Adotevi_Olivier	Adotevi_Olivier	Adotevi_Olivier
Adrian_N	Adrian_Nicole	Adrian_Nicole	Adrian_Nicole	Adrian_Nicole	Adrian_Nicole	Adrian_Nicole	Adrian_Nicole
Adrover_E	Adrover_Encarna	Adrover_Encarna	Adrover_Encarna	Adrover_Encarna	Adrover_Encarna	Adrover_Encarna	Adrover_Encarna
Advani_A	Advani_Anjali	Advani_Anjali	Advani_Anjali S	Advani_Anjali S	Advani_Anjali S	Advani_Anjali S	Advani_Anjali S
Advani_AS	Advani_Anjali S	Advani_Anjali S	Advani_Anjali S	Advani_Anjali S	Advani_Anjali S	Advani_Anjali S	Advani_Anjali S
Advani_R	Advani_Ranjana	Advani_Ranjana	Advani_Ranjana H	Advani_Ranjana H	Advani_Ranjana H	Advani_Ranjana H	Advani_Ranjana H
Advani_RH	Advani_Ranjana H	Advani_Ranjana H	Advani_Ranjana H	Advani_Ranjana H	Advani_Ranjana H	Advani_Ranjana H	Advani_Ranjana H
Advani_RH	Advani_R H	Advani_Ranjana H	Advani_Ranjana H	Advani_Ranjana H	Advani_Ranjana H	Advani_Ranjana H	Advani_Ranjana H
Advani_SH	Advani_S H	Advani_S H	Advani_S H	Advani_S H	Advani_S H	Advani_Suresh H	Advani_Suresh H
Aeberhard_P	Aeberhard_P	Aeberhard_P	Aeberhard_P	Aeberhard_P	Aeberhard_P	Aeberhard_Peter	Aeberhard_Peter
Aebersold_DM	Aebersold_Daniel M	Aebersold_Daniel M	Aebersold_Daniel M	Aebersold_Daniel M	Aebersold_Daniel M	Aebersold_Daniel M	Aebersold_Daniel M
Aebi_S	Aebi_Stefan	Aebi_Stefan	Aebi_Stefan	Aebi_Stefan	Aebi_Stefan	Aebi_Stefan	Aebi_Stefan
Aebi_S	Aebi_S	Aebi_Stefan	Aebi_Stefan	Aebi_Stefan	Aebi_Stefan	Aebi_Stefan	Aebi_Stefan
Aerts_JG	Aerts_Joachim G J V	Aerts_Joachim G J V	Aerts_Joachim G J V	Aerts_Joachim G J V	Aerts_Joachim G J V	Aerts_Joachim G J V	Aerts_Joachim G J V
Aerts_JG	Aerts_J G	Aerts_J G	Aerts_J G	Aerts_J G	Aerts_J G	Aerts_Joachim G J V	Aerts_Joachim G J V
Aerts_JG	Aerts_Joachim G	Aerts_Joachim G	Aerts_Joachim G J V	Aerts_Joachim G J V	Aerts_Joachim G J V	Aerts_Joachim G J V	Aerts_Joachim G J V
Aerts_J	Aerts_Joachim	Aerts_Joachim	Aerts_Joachim G J V	Aerts_Joachim G J V	Aerts_Joachim G J V	Aerts_Joachim G J V	Aerts_Joachim G J V
Afable_M	Afable_Manuel	Afable_Manuel	Afable_Manuel	Afable_Manuel	Afable_Manuel	Afable_Manuel	Afable_Manuel
Afanasiev_BV	Afanasiev_Boris V	Afanasiev_Boris V	Afanasiev_Boris V	Afanasiev_Boris V	Afanasiev_Boris V	Afanasiev_Boris V	Afanasiev_Boris V
Afanasyev_B	Afanasyev_Boris	Afanasyev_Boris	Afanasyev_Boris	Afanasyev_Boris	Afanasyev_Boris	Afanasiev_Boris V	Afanasiev_Boris V
Afchain_P	Afchain_Pauline	Afchain_Pauline	Afchain_Pauline	Afchain_Pauline	Afchain_Pauline	Afchain_Pauline	Afchain_Pauline
Afenjar_K	Afenjar_Karen	Afenjar_Karen	Afenjar_Karen	Afenjar_Karen	Afenjar_Karen	Afenjar_Karen	Afenjar_Karen
Affronti_ML	Affronti_M L	Affronti_M L	Affronti_M L	Affronti_M L	Affronti_M L	Affronti_M L	Affronti_M L
Afra_D	Afra_Denes	Afra_Denes	Afra_Denes	Afra_Denes	Afra_Denes	Afra_Denes	Afra_Denes
Afrin_LB	Afrin_Lawrence B	Afrin_Lawrence B	Afrin_Lawrence B	Afrin_Lawrence B	Afrin_Lawrence B	Afrin_Lawrence B	Afrin_Lawrence B
Aft_R	Aft_Rebecca	Aft_Rebecca	Aft_Rebecca	Aft_Rebecca	Aft_Rebecca	Aft_Rebecca	Aft_Rebecca
Aftab_DT	Aftab_Dana T	Aftab_Dana T	Aftab_Dana T	Aftab_Dana T	Aftab_Dana T	Aftab_Dana T	Aftab_Dana T
Agajanian_R	Agajanian_Richy	Agajanian_Richy	Agajanian_Richy	Agajanian_Richy	Agajanian_Richy	Agajanian_Richy	Agajanian_Richy
Agaram_NP	Agaram_Narasimhan P	Agaram_Narasimhan P	Agaram_Narasimhan P	Agaram_Narasimhan P	Agaram_Narasimhan P	Agaram_Narasimhan P	Agaram_Narasimhan P
Agarwal_J	Agarwal_Jaiprakash	Agarwal_Jaiprakash	Agarwal_Jaiprakash	Agarwal_Jaiprakash	Agarwal_Jaiprakash	Agarwal_Jaiprakash	Agarwal_Jaiprakash
Agarwal_MB	Agarwal_Mohan B	Agarwal_Mohan B	Agarwal_Mohan B	Agarwal_Mohan B	Agarwal_Mohan B	Agarwal_Mohan B	Agarwal_Mohan B
Agarwal_N	Agarwal_Neeraj	Agarwal_Neeraj	Agarwal_Neeraj	Agarwal_Neeraj	Agarwal_Neeraj	Agarwal_Neeraj	Agarwal_Neeraj
Agarwal_P	Agarwal_Prasheen	Agarwal_Prasheen	Agarwal_Prasheen	Agarwal_Prasheen	Agarwal_Prasheen	Agarwal_Prasheen	Agarwal_Prasheen
Agarwal_R	Agarwal_Rishu	Agarwal_Rishu	Agarwal_Rishu	Agarwal_Rishu	Agarwal_Rishu	Agarwal_Rishu	Agarwal_Rishu
Agarwal_S	Agarwal_Shefali	Agarwal_Shefali	Agarwal_Shefali	Agarwal_Shefali	Agarwal_Shefali	Agarwal_Shefali	Agarwal_Shefali
Agarwal_SK	Agarwal_Suresh K	Agarwal_Suresh K	Agarwal_Suresh K	Agarwal_Suresh K	Agarwal_Suresh K	Agarwal_Suresh K	Agarwal_Suresh K
Agarwal_S	Agarwal_Suresh	Agarwal_Suresh	Agarwal_Suresh K	Agarwal_Suresh K	Agarwal_Suresh K	Agarwal_Suresh K	Agarwal_Suresh K
Agarwala_A	Agarwala_A	Agarwala_A	Agarwala_A	Agarwala_A	Agarwala_A	Agarwala_A	Agarwala_A
Agarwala_SS	Agarwala_S S	Agarwala_Sanjiv S	Agarwala_Sanjiv S	Agarwala_Sanjiv S	Agarwala_Sanjiv S	Agarwala_Sanjiv S	Agarwala_Sanjiv S
Agarwala_SS	Agarwala_Sanjiv S	Agarwala_Sanjiv S	Agarwala_Sanjiv S	Agarwala_Sanjiv S	Agarwala_Sanjiv S	Agarwala_Sanjiv S	Agarwala_Sanjiv S
Agarwala_S	Agarwala_Sanjiv	Agarwala_Sanjiv	Agarwala_Sanjiv S	Agarwala_Sanjiv S	Agarwala_Sanjiv S	Agarwala_Sanjiv S	Agarwala_Sanjiv S
Agarwala_S	Agarwala_S	Agarwala_Sanjiv	Agarwala_Sanjiv S	Agarwala_Sanjiv S	Agarwala_Sanjiv S	Agarwala_Sanjiv S	Agarwala_Sanjiv S
Agate_L	Agate_Laura	Agate_Laura	Agate_Laura	Agate_Laura	Agate_Laura	Agate_Laura	Agate_Laura
Agathocleous_A	Agathocleous_Agathoclis	Agathocleous_Agathoclis	Agathocleous_Agathoclis	Agathocleous_Agathoclis	Agathocleous_Agathoclis	Agathocleous_Agathoclis	Agathocleous_Agathoclis
Agelaki_S	Agelaki_Sofia	Agelaki_Sofia	Agelaki_Sofia	Agelaki_Sofia	Agelaki_Sofia	Agelaki_Sophia	Agelaki_Sophia
Agelaki_S	Agelaki_Sophia	Agelaki_Sophia	Agelaki_Sophia	Agelaki_Sophia	Agelaki_Sophia	Agelaki_Sophia	Agelaki_Sophia
Agelidou_A	Agelidou_A	Agelidou_Athina	Agelidou_Athina	Agelidou_Athina	Agelidou_Athina	Agelidou_Athina	Agelidou_Athina
Agelidou_A	Agelidou_Athina	Agelidou_Athina	Agelidou_Athina	Agelidou_Athina	Agelidou_Athina	Agelidou_Athina	Agelidou_Athina
Agelidou_M	Agelidou_M	Agelidou_Maria	Agelidou_Maria	Agelidou_Maria	Agelidou_Maria	Agelidou_Maria	Agelidou_Maria
Agelidou_M	Agelidou_Maria	Agelidou_Maria	Agelidou_Maria	Agelidou_Maria	Agelidou_Maria	Agelidou_Maria	Agelidou_Maria
Ager_PJ	Ager_P J	Ager_P J	Ager_P J	Ager_P J	Ager_P J	Ager_P J	Ager_P J
Agerbaek_M	Agerbaek_Mads	Agerbaek_Mads	Agerbaek_Mads	Agerbaek_Mads	Agerbaek_Mads	Agerbaek_Mads	Agerbaek_Mads
Aggarwal_C	Aggarwal_Charu	Aggarwal_Charu	Aggarwal_Charu	Aggarwal_Charu	Aggarwal_Charu	Aggarwal_Charu	Aggarwal_Charu
Aggarwal_S	Aggarwal_Sanjay	Aggarwal_Sanjay	Aggarwal_Sanjay	Aggarwal_Sanjay	Aggarwal_Sanjay	Aggarwal_Sanjay	Aggarwal_Sanjay
Aggarwal_S	Aggarwal_S	Aggarwal_Sanjay	Aggarwal_Sanjay	Aggarwal_Sanjay	Aggarwal_Sanjay	Aggarwal_Sanjay	Aggarwal_Sanjay
Aggerholm_A	Aggerholm_Anni	Aggerholm_Anni	Aggerholm_Anni	Aggerholm_Anni	Aggerholm_Anni	Aggerholm_Anni	Aggerholm_Anni
Agha_M	Agha_Mounzer	Agha_Mounzer	Agha_Mounzer	Agha_Mounzer	Agha_Mounzer	Agha_Mounzer	Agha_Mounzer
Aghajanian_C	Aghajanian_Carol	Aghajanian_Carol	Aghajanian_Carol	Aghajanian_Carol	Aghajanian_Carol	Aghajanian_Carol	Aghajanian_Carol
Aghemo_E	Aghemo_E	Aghemo_E	Aghemo_E	Aghemo_E	Aghemo_E	Aghemo_E	Aghemo_E
Agis_H	Agis_Hermine	Agis_Hermine	Agis_Hermine	Agis_Hermine	Agis_Hermine	Agis_Hermine	Agis_Hermine
Aglietta_M	Aglietta_Massimo	Aglietta_Massimo	Aglietta_Massimo	Aglietta_Massimo	Aglietta_Massimo	Aglietta_Massimo	Aglietta_Massimo
Aglietta_M	Aglietta_M	Aglietta_Massimo	Aglietta_Massimo	Aglietta_Massimo	Aglietta_Massimo	Aglietta_Massimo	Aglietta_Massimo
Agnelli_L	Agnelli_L	Agnelli_L	Agnelli_L	Agnelli_L	Agnelli_L	Agnelli_L	Agnelli_L
Agopian_J	Agopian_Julie	Agopian_Julie	Agopian_Julie	Agopian_Julie	Agopian_Julie	Agopian_Julie	Agopian_Julie
Agostara_B	Agostara_Biagio	Agostara_Biagio	Agostara_Biagio	Agostara_Biagio	Agostara_Biagio	Agostara_Biagio	Agostara_Biagio
Agostinelli_C	Agostinelli_Claudio	Agostinelli_Claudio	Agostinelli_Claudio	Agostinelli_Claudio	Agostinelli_Claudio	Agostinelli_Claudio	Agostinelli_Claudio
Agrawal_RK	Agrawal_Rajiv K	Agrawal_Rajiv K	Agrawal_Rajiv K	Agrawal_Rajiv K	Agrawal_Rajiv K	Agrawal_Rajiv K	Agrawal_Rajiv K
Agrawal_R	Agrawal_R	Agrawal_Rajiv	Agrawal_Rajiv	Agrawal_Rajiv	Agrawal_Rajiv	Agrawal_Rajiv K	Agrawal_Rajiv K
Agrawal_R	Agrawal_Rajiv	Agrawal_Rajiv	Agrawal_Rajiv	Agrawal_Rajiv	Agrawal_Rajiv	Agrawal_Rajiv K	Agrawal_Rajiv K
Agrawal_S	Agrawal_Samir	Agrawal_Samir	Agrawal_Samir	Agrawal_Samir	Agrawal_Samir	Agrawal_Samir	Agrawal_Samir
Agresta_S	Agresta_Sam	Agresta_Sam	Agresta_Sam	Agresta_Sam	Agresta_Sam	Agresta_Sam	Agresta_Sam
Aguado_MJ	Aguado_M J	Aguado_M J	Aguado_M J	Aguado_M J	Aguado_M J	Aguado_M Jose	Aguado_M Jose
Aguggini_S	Aguggini_S	Aguggini_S	Aguggini_S	Aguggini_S	Aguggini_S	Aguggini_S	Aguggini_S
Aguiar_RC	Aguiar_Ricardo C T	Aguiar_Ricardo C T	Aguiar_Ricardo C T	Aguiar_Ricardo C T	Aguiar_Ricardo C T	Aguiar_Ricardo C T	Aguiar_Ricardo C T
Aguilo_R	Aguilo_Rafael	Aguilo_Rafael	Aguilo_Rafael	Aguilo_Rafael	Aguilo_Rafael	Aguilo_Rafael	Aguilo_Rafael
Agulnik_J	Agulnik_Jason	Agulnik_Jason	Agulnik_Jason	Agulnik_Jason	Agulnik_Jason	Agulnik_Jason	Agulnik_Jason
Agulnik_M	Agulnik_M	Agulnik_Mark	Agulnik_Mark B	Agulnik_Mark B	Agulnik_Mark B	Agulnik_Mark B	Agulnik_Mark B
Agulnik_MB	Agulnik_Mark B	Agulnik_Mark B	Agulnik_Mark B	Agulnik_Mark B	Agulnik_Mark B	Agulnik_Mark B	Agulnik_Mark B
Agulnik_M	Agulnik_Mark	Agulnik_Mark	Agulnik_Mark B	Agulnik_Mark B	Agulnik_Mark B	Agulnik_Mark B	Agulnik_Mark B
Agunwamba_BU	Agunwamba_Blessing U	Agunwamba_Blessing U	Agunwamba_Blessing U	Agunwamba_Blessing U	Agunwamba_Blessing U	Agunwamba_Blessing U	Agunwamba_Blessing U
Agura_E	Agura_Ed	Agura_Ed	Agura_Ed	Agura_Ed	Agura_Edward	Agura_Edward	Agura_Edward
Agura_E	Agura_Edward	Agura_Edward	Agura_Edward	Agura_Edward	Agura_Edward	Agura_Edward	Agura_Edward
Agus_DB	Agus_D B	Agus_D B	Agus_D B	Agus_D B	Agus_D B	Agus_David B	Agus_David B
Agus_D	Agus_David	Agus_David	Agus_David	Agus_David	Agus_David	Agus_David B	Agus_David B
Ah_See_AK	Ah See_Antoinne K	Ah See_Antoinne K	Ah See_Antoinne K	Ah See_Antoinne K	Ah See_Antoinne K	Ah See_Antoinne K	Ah See_Antoinne K
Ah_See_ML	Ah See_Mei Lin	Ah See_Mei Lin	Ah See_Mei Lin	Ah See_Mei Lin	Ah See_Mei Lin	Ah See_Mei Lin	Ah See_Mei Lin
Ahlberg_L	Ahlberg_Lucia	Ahlberg_Lucia	Ahlberg_Lucia	Ahlberg_Lucia	Ahlberg_Lucia	Ahlberg_Lucia	Ahlberg_Lucia
Ahlgren_G	Ahlgren_Goeran	Ahlgren_Goeran	Ahlgren_Goeran M	Ahlgren_Goeran M	Ahlgren_Goeran M	Ahlgren_Goeran M	Ahlgren_Goeran M
Ahlgren_GM	Ahlgren_Goeran M	Ahlgren_Goeran M	Ahlgren_Goeran M	Ahlgren_Goeran M	Ahlgren_Goeran M	Ahlgren_Goeran M	Ahlgren_Goeran M
Ahlgren_JD	Ahlgren_J D	Ahlgren_J D	Ahlgren_J D	Ahlgren_J D	Ahlgren_J D	Ahlgren_James D	Ahlgren_James D
Ahlgren_J	Ahlgren_Johan	Ahlgren_Johan	Ahlgren_Johan	Ahlgren_Johan	Ahlgren_Johan	Ahlgren_Johan	Ahlgren_Johan
Ahlgren_T	Ahlgren_Tomas	Ahlgren_Tomas	Ahlgren_Tomas	Ahlgren_Tomas	Ahlgren_Tomas	Ahlgren_Tomas	Ahlgren_Tomas
Ahlman_H	Ahlman_H	Ahlman_H	Ahlman_H	Ahlman_H	Ahlman_H	Ahlman_Hakan	Ahlman_Hakan
Ahluwalia_MS	Ahluwalia_Manmeet S.	Ahluwalia_Manmeet S.	Ahluwalia_Manmeet S.	Ahluwalia_Manmeet S.	Ahluwalia_Manmeet S.	Ahluwalia_Manmeet S.	Ahluwalia_Manmeet S.
Ahmad_R	Ahmad_Rizvana	Ahmad_Rizvana	Ahmad_Rizvana	Ahmad_Rizvana	Ahmad_Rizvana	Ahmad_Rizvana	Ahmad_Rizvana
Ahmad_S	Ahmad_Shaharyar	Ahmad_Shaharyar	Ahmad_Shaharyar	Ahmad_Shaharyar	Ahmad_Shaharyar	Ahmad_Shaharyar	Ahmad_Shaharyar
Ahmadi_J	Ahmadi_Jamshid	Ahmadi_Jamshid	Ahmadi_Jamshid	Ahmadi_Jamshid	Ahmadi_Jamshid	Ahmadi_Jamshid	Ahmadi_Jamshid
Ahmadi_T	Ahmadi_Tahamtan	Ahmadi_Tahamtan	Ahmadi_Tahamtan	Ahmadi_Tahamtan	Ahmadi_Tahamtan	Ahmadi_Tahamtan	Ahmadi_Tahamtan
Ahmann_DL	Ahmann_D L	Ahmann_D L	Ahmann_D L	Ahmann_D L	Ahmann_D L	Ahmann_David L	Ahmann_David L
Ahmann_FR	Ahmann_Frederick R	Ahmann_Frederick R	Ahmann_Frederick R	Ahmann_Frederick R	Ahmann_Frederick R	Ahmann_Frederick R	Ahmann_Frederick R
Ahmann_GJ	Ahmann_Greg J	Ahmann_Greg J	Ahmann_Greg J	Ahmann_Greg J	Ahmann_Greg J	Ahmann_Gregory	Ahmann_Gregory
Ahmann_G	Ahmann_Gregory	Ahmann_Gregory	Ahmann_Gregory	Ahmann_Gregory	Ahmann_Gregory	Ahmann_Gregory	Ahmann_Gregory
Ahmed_A	Ahmed_Asra	Ahmed_Asra	Ahmed_Asra	Ahmed_Asra	Ahmed_Asra	Ahmed_Asra	Ahmed_Asra
Ahmed_N	Ahmed_Nazma	Ahmed_Nazma	Ahmed_Nazma	Ahmed_Nazma	Ahmed_Nazma	Ahmed_Nazma	Ahmed_Nazma
Ahmed_S	Ahmed_Sairah	Ahmed_Sairah	Ahmed_Sairah	Ahmed_Sairah	Ahmed_Sairah	Ahmed_Sairah	Ahmed_Sairah
Ahn_C	Ahn_Chul	Ahn_Chul	Ahn_Chul	Ahn_Chul	Ahn_Chul	Ahn_Chul	Ahn_Chul
Ahn_JS	Ahn_Jae Sook	Ahn_Jae Sook	Ahn_Jae Sook	Ahn_Jae Sook	Ahn_Jae Sook	Ahn_Jae Sook	Ahn_Jae Sook
Ahn_JH	Ahn_Jin Hee	Ahn_Jin Hee	Ahn_Jin Hee	Ahn_Jin Hee	Ahn_Jin Hee	Ahn_Jin Hee	Ahn_Jin Hee
Ahn_JS	Ahn_Jin Seok	Ahn_Jin Seok	Ahn_Jin Seok	Ahn_Jin Seok	Ahn_Jin Seok	Ahn_Jin Seok	Ahn_Jin Seok
Ahn_JS	Ahn_J S	Ahn_J S	Ahn_J S	Ahn_J S	Ahn_J S	Ahn_Jin Seok	Ahn_Jin Seok
Ahn_JS	Ahn_Jin S	Ahn_Jin S	Ahn_Jin S	Ahn_Jin S	Ahn_Jin Seok	Ahn_Jin Seok	Ahn_Jin Seok
Ahn_JB	Ahn_Joong Bae	Ahn_Joong Bae	Ahn_Joong Bae	Ahn_Joong Bae	Ahn_Joong Bae	Ahn_Joong Bae	Ahn_Joong Bae
Ahn_MJ	Ahn_Myung Ju	Ahn_Myung Ju	Ahn_Myung Ju	Ahn_Myung Ju	Ahn_Myung Ju	Ahn_Myung Ju	Ahn_Myung Ju
Ahn_MJ	Ahn_M J	Ahn_Myung Ju	Ahn_Myung Ju	Ahn_Myung Ju	Ahn_Myung Ju	Ahn_Myung Ju	Ahn_Myung Ju
Ahn_SJ	Ahn_Sung Ja	Ahn_Sung Ja	Ahn_Sung Ja	Ahn_Sung Ja	Ahn_Sung Ja	Ahn_Sung Ja	Ahn_Sung Ja
Ahn_YC	Ahn_Yong Chan	Ahn_Yong Chan	Ahn_Yong Chan	Ahn_Yong Chan	Ahn_Yong Chan	Ahn_Yong Chan	Ahn_Yong Chan
Ahn_YC	Ahn_Y C	Ahn_Yong Chan	Ahn_Yong Chan	Ahn_Yong Chan	Ahn_Yong Chan	Ahn_Yong Chan	Ahn_Yong Chan
Ahren_B	Ahren_B	Ahren_B	Ahren_B	Ahren_B	Ahren_B	Ahren_Bo	Ahren_Bo
Ahrens_S	Ahrens_S	Ahrens_S	Ahrens_S	Ahrens_S	Ahrens_S	Ahrens_S	Ahrens_S
Ahuja_H	Ahuja_Harish	Ahuja_Harish	Ahuja_Harish	Ahuja_Harish	Ahuja_Harish	Ahuja_Harish	Ahuja_Harish
Ai_P	Ai_Ping	Ai_Ping	Ai_Ping	Ai_Ping	Ai_Ping	Ai_Ping	Ai_Ping
Aiello_M	Aiello_Maria	Aiello_Maria	Aiello_Maria	Aiello_Maria	Aiello_Maria	Aiello_Maria	Aiello_Maria
Aieta_M	Aieta_Michele	Aieta_Michele	Aieta_Michele	Aieta_Michele	Aieta_Michele	Aieta_Michele	Aieta_Michele
Aieta_M	Aieta_M	Aieta_Michele	Aieta_Michele	Aieta_Michele	Aieta_Michele	Aieta_Michele	Aieta_Michele
Aihara_T	Aihara_Tomohiko	Aihara_Tomohiko	Aihara_Tomohiko	Aihara_Tomohiko	Aihara_Tomohiko	Aihara_Tomohiko	Aihara_Tomohiko
Aikata_H	Aikata_Hiroshi	Aikata_Hiroshi	Aikata_Hiroshi	Aikata_Hiroshi	Aikata_Hiroshi	Aikata_Hiroshi	Aikata_Hiroshi
Aikawa_K	Aikawa_K	Aikawa_K	Aikawa_K	Aikawa_K	Aikawa_K	Aikawa_Keiko	Aikawa_Keiko
Ailawadhi_S	Ailawadhi_Sikander	Ailawadhi_Sikander	Ailawadhi_Sikander	Ailawadhi_Sikander	Ailawadhi_Sikander	Ailawadhi_Sikander	Ailawadhi_Sikander
Aimone_P	Aimone_Paola	Aimone_Paola	Aimone_Paola	Aimone_Paola	Aimone_Paola	Aimone_Paola	Aimone_Paola
Aird_W	Aird_W	Aird_W	Aird_W	Aird_W	Aird_W	Aird_William	Aird_William
Airoma_G	Airoma_G	Airoma_G	Airoma_G	Airoma_G	Airoma_G	Airoma_G	Airoma_G
Aisa_Y	Aisa_Yoshinobu	Aisa_Yoshinobu	Aisa_Yoshinobu	Aisa_Yoshinobu	Aisa_Yoshinobu	Aisa_Yoshinobu	Aisa_Yoshinobu
Aisner_DL	Aisner_D L	Aisner_D L	Aisner_D L	Aisner_D L	Aisner_D L	Aisner_D L	Aisner_D L
Aisner_J	Aisner_J	Aisner_J	Aisner_J A	Aisner_J A	Aisner_J A	Aisner_Joseph A	Aisner_Joseph A
Aisner_JA	Aisner_J A	Aisner_J A	Aisner_J A	Aisner_J A	Aisner_J A	Aisner_Joseph A	Aisner_Joseph A
Aisner_SC	Aisner_S C	Aisner_Seena C	Aisner_Seena C	Aisner_Seena C	Aisner_Seena C	Aisner_Seena C	Aisner_Seena C
Aisner_S	Aisner_S	Aisner_S	Aisner_S	Aisner_S	Aisner_S	Aisner_Seena C	Aisner_Seena C
Aisner_SC	Aisner_Seena C	Aisner_Seena C	Aisner_Seena C	Aisner_Seena C	Aisner_Seena C	Aisner_Seena C	Aisner_Seena C
Aitchison_M	Aitchison_Michael	Aitchison_Michael	Aitchison_Michael	Aitchison_Michael	Aitchison_Michael	Aitchison_Michael	Aitchison_Michael
Aitchison_M	Aitchison_M	Aitchison_Michael	Aitchison_Michael	Aitchison_Michael	Aitchison_Michael	Aitchison_Michael	Aitchison_Michael
Aitini_E	Aitini_E	Aitini_Enrico	Aitini_Enrico	Aitini_Enrico	Aitini_Enrico	Aitini_Enrico	Aitini_Enrico
Aitini_E	Aitini_Enrico	Aitini_Enrico	Aitini_Enrico	Aitini_Enrico	Aitini_Enrico	Aitini_Enrico	Aitini_Enrico
Aitken_CN	Aitken_Casey N	Aitken_Casey N	Aitken_Casey N	Aitken_Casey N	Aitken_Casey N	Aitken_Casey N	Aitken_Casey N
Ajani_JA	Ajani_J A	Ajani_Jaffer A	Ajani_Jaffer A	Ajani_Jaffer A	Ajani_Jaffer A	Ajani_Jaffer A	Ajani_Jaffer A
Ajani_J	Ajani_J	Ajani_Jaffer	Ajani_Jaffer A	Ajani_Jaffer A	Ajani_Jaffer A	Ajani_Jaffer A	Ajani_Jaffer A
Ajani_JA	Ajani_Jaffer A	Ajani_Jaffer A	Ajani_Jaffer A	Ajani_Jaffer A	Ajani_Jaffer A	Ajani_Jaffer A	Ajani_Jaffer A
Ajani_J	Ajani_Jaffer	Ajani_Jaffer	Ajani_Jaffer A	Ajani_Jaffer A	Ajani_Jaffer A	Ajani_Jaffer A	Ajani_Jaffer A
Akabane_H	Akabane_H	Akabane_H	Akabane_H	Akabane_H	Akabane_H	Akabane_H	Akabane_H
Akaike_M	Akaike_Makoto	Akaike_Makoto	Akaike_Makoto	Akaike_Makoto	Akaike_Makoto	Akaike_Makoto	Akaike_Makoto
Akamaru_Y	Akamaru_Yusuke	Akamaru_Yusuke	Akamaru_Yusuke	Akamaru_Yusuke	Akamaru_Yusuke	Akamaru_Yusuke	Akamaru_Yusuke
Akamatsu_H	Akamatsu_Hiroaki	Akamatsu_Hiroaki	Akamatsu_Hiroaki	Akamatsu_Hiroaki	Akamatsu_Hiroaki	Akamatsu_Hiroaki	Akamatsu_Hiroaki
Akard_L	Akard_L	Akard_Luke	Akard_Luke	Akard_Luke	Akard_Luke	Akard_Luke	Akard_Luke
Akard_L	Akard_Luke	Akard_Luke	Akard_Luke	Akard_Luke	Akard_Luke	Akard_Luke	Akard_Luke
Akaza_H	Akaza_Hideyuki	Akaza_Hideyuki	Akaza_Hideyuki	Akaza_Hideyuki	Akaza_Hideyuki	Akaza_Hideyuki	Akaza_Hideyuki
Akazawa_K	Akazawa_Kohei	Akazawa_Kohei	Akazawa_Kohei	Akazawa_Kohei	Akazawa_Kohei	Akazawa_Kohei	Akazawa_Kohei
Akazawa_R	Akazawa_Rio	Akazawa_Rio	Akazawa_Rio	Akazawa_Rio	Akazawa_Rio	Akazawa_Rio	Akazawa_Rio
Akbulut_H	Akbulut_H	Akbulut_H	Akbulut_H	Akbulut_H	Akbulut_H	Akbulut_Hakan	Akbulut_Hakan
Akdas_A	Akdas_Atif	Akdas_Atif	Akdas_Atif	Akdas_Atif	Akdas_Atif	Akdas_Atif	Akdas_Atif
Aker_M	Aker_M	Aker_M	Aker_M	Aker_M	Aker_M	Aker_Memet	Aker_Memet
Akerley_W	Akerley_Wallace	Akerley_Wallace	Akerley_Wallace	Akerley_Wallace	Akerley_Wallace	Akerley_Wallace	Akerley_Wallace
Akerman_M	Akerman_M	Akerman_Maans	Akerman_Maans	Akerman_Maans	Akerman_Maans	Akerman_Maans	Akerman_Maans
Akerman_M	Akerman_Maans	Akerman_Maans	Akerman_Maans	Akerman_Maans	Akerman_Maans	Akerman_Maans	Akerman_Maans
Akilov_OE	Akilov_Oleg E	Akilov_Oleg E	Akilov_Oleg E	Akilov_Oleg E	Akilov_Oleg E	Akilov_Oleg E	Akilov_Oleg E
Akimasa_N	Akimasa_Nakao	Akimasa_Nakao	Akimasa_Nakao	Akimasa_Nakao	Akimasa_Nakao	Akimasa_Nakao	Akimasa_Nakao
Akin_C	Akin_Cem	Akin_Cem	Akin_Cem	Akin_Cem	Akin_Cem	Akin_Cem	Akin_Cem
Akinaga_S	Akinaga_Shiro	Akinaga_Shiro	Akinaga_Shiro	Akinaga_Shiro	Akinaga_Shiro	Akinaga_Shiro	Akinaga_Shiro
Akinaga_S	Akinaga_S	Akinaga_Shiro	Akinaga_Shiro	Akinaga_Shiro	Akinaga_Shiro	Akinaga_Shiro	Akinaga_Shiro
Akita_H	Akita_H	Akita_H	Akita_H	Akita_H	Akita_H	Akita_Hirotoshi	Akita_Hirotoshi
Akiya_T	Akiya_Toshikazu	Akiya_Toshikazu	Akiya_Toshikazu	Akiya_Toshikazu	Akiya_Toshikazu	Akiya_Toshikazu	Akiya_Toshikazu
Akiyama_H	Akiyama_H	Akiyama_Hideki	Akiyama_Hideki	Akiyama_Hideki	Akiyama_Hideki	Akiyama_Hideki	Akiyama_Hideki
Akiyama_H	Akiyama_Hideki	Akiyama_Hideki	Akiyama_Hideki	Akiyama_Hideki	Akiyama_Hideki	Akiyama_Hideki	Akiyama_Hideki
Akpek_G	Akpek_Gorgun	Akpek_Gorgun	Akpek_Gorgun	Akpek_Gorgun	Akpek_Gorgun	Akpek_Gorgun	Akpek_Gorgun
Aksnes_AK	Aksnes_Anne Kirsti	Aksnes_Anne Kirsti	Aksnes_Anne Kirsti	Aksnes_Anne Kirsti	Aksnes_Anne Kirsti	Aksnes_Anne Kirsti	Aksnes_Anne Kirsti
Aktan_G	Aktan_Gursel	Aktan_Gursel	Aktan_Gursel	Aktan_Gursel	Aktan_Gursel	Aktan_Gursel	Aktan_Gursel
Aktan_M	Aktan_Melih	Aktan_Melih	Aktan_Melih	Aktan_Melih	Aktan_Melih	Aktan_Melih	Aktan_Melih
Aktas_B	Aktas_Bahriye	Aktas_Bahriye	Aktas_Bahriye	Aktas_Bahriye	Aktas_Bahriye	Aktas_Bahriye	Aktas_Bahriye
Akusawa_H	Akusawa_H	Akusawa_H	Akusawa_H	Akusawa_H	Akusawa_H	Akusawa_Hiroshi	Akusawa_Hiroshi
al_Ali_H	Al Ali_Haifa	Al Ali_Haifa	Al Ali_Haifa	Al Ali_Haifa	Al Ali_Haifa	Al Ali_Haifa Kathrin	Al Ali_Haifa Kathrin
al_Ali_HK	Al Ali_H K	Al Ali_Haifa Kathrin	Al Ali_Haifa Kathrin	Al Ali_Haifa Kathrin	Al Ali_Haifa Kathrin	Al Ali_Haifa Kathrin	Al Ali_Haifa Kathrin
al_Ali_KH	Al Ali_Kathrin Haifa	Al Ali_Kathrin Haifa	Al Ali_Kathrin Haifa	Al Ali_Kathrin Haifa	Al Ali_Kathrin Haifa	Al Ali_Haifa Kathrin	Al Ali_Haifa Kathrin
al_Ali_HK	Al Ali_Haifa Kathrin	Al Ali_Haifa Kathrin	Al Ali_Haifa Kathrin	Al Ali_Haifa Kathrin	Al Ali_Haifa Kathrin	Al Ali_Haifa Kathrin	Al Ali_Haifa Kathrin
al_Batran_SE	Al Batran_Salah E	Al Batran_Salah E	Al Batran_Salah E	Al Batran_Salah Eddin	Al Batran_Salah Eddin	Al Batran_Salah Eddin	Al Batran_Salah Eddin
al_Batran_SE	Al Batran_S E	Al Batran_S E	Al Batran_S E	Al Batran_Salah Eddin	Al Batran_Salah Eddin	Al Batran_Salah Eddin	Al Batran_Salah Eddin
al_Batran_SE	Al Batran_Salah Eddin	Al Batran_Salah Eddin	Al Batran_Salah Eddin	Al Batran_Salah Eddin	Al Batran_Salah Eddin	Al Batran_Salah Eddin	Al Batran_Salah Eddin
Al_Batran_SE	Al Batran_Salah Eddin	Al Batran_Salah Eddin	Al Batran_Salah Eddin	Al Batran_Salah Eddin	Al Batran_Salah Eddin	Al Batran_Salah Eddin	Al Batran_Salah Eddin
Al_Batran_SE	Al Batran_S E	Al Batran_Salah Eddin	Al Batran_Salah Eddin	Al Batran_Salah Eddin	Al Batran_Salah Eddin	Al Batran_Salah Eddin	Al Batran_Salah Eddin
al_Booz_H	Al Booz_Hoda	Al Booz_Hoda	Al Booz_Hoda	Al Booz_Hoda	Al Booz_Hoda	Al Booz_Hoda	Al Booz_Hoda
al_Dewik_N	Al Dewik_Nader	Al Dewik_Nader	Al Dewik_Nader	Al Dewik_Nader	Al Dewik_Nader	Al Dewik_Nader	Al Dewik_Nader
al_Fayoumi_S	Al Fayoumi_Suliman	Al Fayoumi_Suliman	Al Fayoumi_Suliman	Al Fayoumi_Suliman	Al Fayoumi_Suliman	Al Fayoumi_Suliman	Al Fayoumi_Suliman
al_Kali_A	Al Kali_Aref	Al Kali_Aref	Al Kali_Aref	Al Kali_Aref	Al Kali_Aref	Al Kali_Aref	Al Kali_Aref
Al_Kateb_H	Al Kateb_Hussam	Al Kateb_Hussam	Al Kateb_Hussam	Al Kateb_Hussam	Al Kateb_Hussam	Al Kateb_Hussam	Al Kateb_Hussam
al_Sakaff_N	Al Sakaff_Nedal	Al Sakaff_Nedal	Al Sakaff_Nedal	Al Sakaff_Nedal	Al Sakaff_Nedal	Al Sakaff_Nedal	Al Sakaff_Nedal
al_Sarraf_M	Al Sarraf_M	Al Sarraf_M	Al Sarraf_M	Al Sarraf_M	al Sarraf_Muhyi	al Sarraf_Muhyi	al Sarraf_Muhyi
al_Sarraf_M	al Sarraf_M	al Sarraf_M	al Sarraf_M	al Sarraf_M	al Sarraf_Muhyi	al Sarraf_Muhyi	al Sarraf_Muhyi
al_Sawaf_O	Al Sawaf_Othman	Al Sawaf_Othman	Al Sawaf_Othman	Al Sawaf_Othman	Al Sawaf_Othman	Al Sawaf_Othman	Al Sawaf_Othman
al_Shukri_S	Al Shukri_Salman	Al Shukri_Salman	Al Shukri_Salman	Al Shukri_Salman	Al Shukri_Salman	Al Shukri_Salman	Al Shukri_Salman
al_Tweigeri_T	Al Tweigeri_Taher	Al Tweigeri_Taher	Al Tweigeri_Taher	Al Tweigeri_Taher	Al Tweigeri_Taher	Al Tweigeri_Taher	Al Tweigeri_Taher
al_Zoubi_A	Al Zoubi_Ammar	Al Zoubi_Ammar	Al Zoubi_Ammar	Al Zoubi_Ammar	Al Zoubi_Ammar	Al Zoubi_Ammar	Al Zoubi_Ammar
Alabiso_O	Alabiso_O	Alabiso_O	Alabiso_O	Alabiso_O	Alabiso_O	Alabiso_O	Alabiso_O
Alakel_N	Alakel_N	Alakel_N	Alakel_N	Alakel_N	Alakel_N	Alakel_N	Alakel_N
Alakl_M	Alakl_M	Alakl_May	Alakl_May	Alakl_May	Alakl_May	Alakl_May	Alakl_May
Alakl_M	Alakl_May	Alakl_May	Alakl_May	Alakl_May	Alakl_May	Alakl_May	Alakl_May
Alam_A	Alam_A	Alam_A	Alam_A	Alam_A	Alam_A	Alam_A	Alam_A
Alam_R	Alam_Rafeul	Alam_Rafeul	Alam_Rafeul	Alam_Rafeul	Alam_Rafeul	Alam_Rafeul	Alam_Rafeul
Alam_Y	Alam_Yasmin	Alam_Yasmin	Alam_Yasmin	Alam_Yasmin	Alam_Yasmin	Alam_Yasmin	Alam_Yasmin
Alama_A	Alama_A	Alama_A	Alama_A	Alama_A	Alama_A	Alama_A	Alama_A
Alamoudi_S	Alamoudi_Sameer	Alamoudi_Sameer	Alamoudi_Sameer	Alamoudi_Sameer	Alamoudi_Sameer	Alamoudi_Sameer	Alamoudi_Sameer
Alamouti_S	Alamouti_Sepideh	Alamouti_Sepideh	Alamouti_Sepideh	Alamouti_Sepideh	Alamouti_Sepideh	Alamouti_Sepideh	Alamouti_Sepideh
Alanko_T	Alanko_Tuomo	Alanko_Tuomo	Alanko_Tuomo	Alanko_Tuomo	Alanko_Tuomo	Alanko_Tuomo	Alanko_Tuomo
Alanko_T	Alanko_T	Alanko_Tuomo	Alanko_Tuomo	Alanko_Tuomo	Alanko_Tuomo	Alanko_Tuomo	Alanko_Tuomo
Alarcon_J	Alarcon_Jesus	Alarcon_Jesus	Alarcon_Jesus	Alarcon_Jesus	Alarcon_Jesus	Alarcon_Jesus	Alarcon_Jesus
Alattar_ML	Alattar_Mona Lisa	Alattar_Mona Lisa	Alattar_Mona Lisa	Alattar_Mona Lisa	Alattar_Mona Lisa	Alattar_Mona Lisa	Alattar_Mona Lisa
Alavez_AM	Alavez_Alejandro Molina	Alavez_Alejandro Molina	Alavez_Alejandro Molina	Alavez_Alejandro Molina	Alavez_Alejandro Molina	Alavez_Alejandro Molina	Alavez_Alejandro Molina
Alavi_J	Alavi_Jane	Alavi_Jane	Alavi_Jane	Alavi_Jane	Alavi_Jane	Alavi_Jane	Alavi_Jane
Alba_E	Alba_E	Alba_Emilio	Alba_Emilio	Alba_Emilio	Alba_Emilio	Alba_Emilio	Alba_Emilio
Alba_E	Alba_Emilio	Alba_Emilio	Alba_Emilio	Alba_Emilio	Alba_Emilio	Alba_Emilio	Alba_Emilio
Albain_KS	Albain_K S	Albain_Kathy S	Albain_Kathy S	Albain_Kathy S	Albain_Kathy S	Albain_Kathy S	Albain_Kathy S
Albain_KS	Albain_Kathy S	Albain_Kathy S	Albain_Kathy S	Albain_Kathy S	Albain_Kathy S	Albain_Kathy S	Albain_Kathy S
Albain_K	Albain_Kathy	Albain_Kathy	Albain_Kathy S	Albain_Kathy S	Albain_Kathy S	Albain_Kathy S	Albain_Kathy S
Albala_MM	Albala_M M	Albala_M M	Albala_M M	Albala_M M	Albala_M M	Albala_Maurice M	Albala_Maurice M
Albanell_J	Albanell_J	Albanell_J	Albanell_J	Albanell_J	Albanell_J	Albanell_Joan	Albanell_Joan
Albano_E	Albano_Edythe	Albano_Edythe	Albano_Edythe	Albano_Edythe	Albano_Edythe	Albano_Edythe	Albano_Edythe
Albano_F	Albano_F	Albano_Francesco	Albano_Francesco	Albano_Francesco	Albano_Francesco	Albano_Francesco	Albano_Francesco
Albano_F	Albano_Francesco	Albano_Francesco	Albano_Francesco	Albano_Francesco	Albano_Francesco	Albano_Francesco	Albano_Francesco
Alberici_F	Alberici_Federico	Alberici_Federico	Alberici_Federico	Alberici_Federico	Alberici_Federico	Alberici_Federico	Alberici_Federico
Alberola_V	Alberola_V	Alberola_V	Alberola_V	Alberola_V	Alberola_Vincente	Alberola_Vincente	Alberola_Vincente
Alberola_V	Alberola_Vicente	Alberola_Vicente	Alberola_Vicente	Alberola_Vicente	Alberola_Vincente	Alberola_Vincente	Alberola_Vincente
Alberola_V	Alberola_Vincente	Alberola_Vincente	Alberola_Vincente	Alberola_Vincente	Alberola_Vincente	Alberola_Vincente	Alberola_Vincente
Albers_ME	Albers_M E	Albers_M E	Albers_M E	Albers_M E	Albers_M E	Albers_Mary E	Albers_Mary E
Albers_P	Albers_P	Albers_Peter	Albers_Peter	Albers_Peter	Albers_Peter	Albers_Peter	Albers_Peter
Albers_P	Albers_Peter	Albers_Peter	Albers_Peter	Albers_Peter	Albers_Peter	Albers_Peter	Albers_Peter
Albert_D	Albert_Donald	Albert_Donald	Albert_Donald	Albert_Donald	Albert_Donald	Albert_Donald	Albert_Donald
Albert_I	Albert_Istvan	Albert_Istvan	Albert_Istvan	Albert_Istvan	Albert_Istvan	Albert_Istvan	Albert_Istvan
Albert_MH	Albert_Michael H	Albert_Michael H	Albert_Michael H	Albert_Michael H	Albert_Michael H	Albert_Michael H	Albert_Michael H
Albert_PS	Albert_Paul S	Albert_Paul S	Albert_Paul S	Albert_Paul S	Albert_Paul S	Albert_Paul S	Albert_Paul S
Albert_US	Albert_Ute Susann	Albert_Ute Susann	Albert_Ute Susann	Albert_Ute Susann	Albert_Ute Susann	Albert_Ute Susann	Albert_Ute Susann
Alberti_D	Alberti_Daniele	Alberti_Daniele	Alberti_Daniele	Alberti_Daniele	Alberti_Daniele	Alberti_Daniele	Alberti_Daniele
Albertini_MR	Albertini_Mark R	Albertini_Mark R	Albertini_Mark R	Albertini_Mark R	Albertini_Mark R	Albertini_Mark R	Albertini_Mark R
Alberto_P	Alberto_P	Alberto_P	Alberto_P	Alberto_P	Alberto_P	Alberto_Pierre	Alberto_Pierre
Alberts_DS	Alberts_D S	Alberts_David S	Alberts_David S	Alberts_David S	Alberts_David S	Alberts_David S	Alberts_David S
Alberts_D	Alberts_David	Alberts_David	Alberts_David S	Alberts_David S	Alberts_David S	Alberts_David S	Alberts_David S
Alberts_DS	Alberts_David S	Alberts_David S	Alberts_David S	Alberts_David S	Alberts_David S	Alberts_David S	Alberts_David S
Alberts_SR	Alberts_Steven R	Alberts_Steven R	Alberts_Steven R	Alberts_Steven R	Alberts_Steven R	Alberts_Steven R	Alberts_Steven R
Alberts_SR	Alberts_S R	Alberts_Steven R	Alberts_Steven R	Alberts_Steven R	Alberts_Steven R	Alberts_Steven R	Alberts_Steven R
Alberts_S	Alberts_Steven	Alberts_Steven	Alberts_Steven R	Alberts_Steven R	Alberts_Steven R	Alberts_Steven R	Alberts_Steven R
Albertsson_M	Albertsson_Maria	Albertsson_Maria	Albertsson_Maria	Albertsson_Maria	Albertsson_Maria	Albertsson_Maria	Albertsson_Maria
Albertsson_M	Albertsson_M	Albertsson_Maria	Albertsson_Maria	Albertsson_Maria	Albertsson_Maria	Albertsson_Maria	Albertsson_Maria
Albiges_L	Albiges_Laurence	Albiges_Laurence	Albiges_Laurence	Albiges_Laurence	Albiges_Laurence	Albiges_Laurence	Albiges_Laurence
Albitar_M	Albitar_M	Albitar_Maher	Albitar_Maher	Albitar_Maher	Albitar_Maher	Albitar_Maher	Albitar_Maher
Albitar_M	Albitar_Maher	Albitar_Maher	Albitar_Maher	Albitar_Maher	Albitar_Maher	Albitar_Maher	Albitar_Maher
Albo_VC	Albo_V C	Albo_V C	Albo_V C	Albo_V C	Albo_V C	Albo_Vincent C	Albo_Vincent C
Albright_R	Albright_R	Albright_R	Albright_R E	Albright_R E	Albright_R E	Albright_Robert E	Albright_Robert E
Albright_RE	Albright_R E	Albright_R E	Albright_R E	Albright_R E	Albright_R E	Albright_Robert E	Albright_Robert E
Albritton_K	Albritton_Karen	Albritton_Karen	Albritton_Karen	Albritton_Karen	Albritton_Karen	Albritton_Karen	Albritton_Karen
Albuquerque_M	Albuquerque_Marco	Albuquerque_Marco	Albuquerque_Marco	Albuquerque_Marco	Albuquerque_Marco	Albuquerque_Marco	Albuquerque_Marco
Alcaide_J	Alcaide_J	Alcaide_J	Alcaide_J	Alcaide_J	Alcaide_J	Alcaide_Julia	Alcaide_Julia
Alcaide_M	Alcaide_Miguel	Alcaide_Miguel	Alcaide_Miguel	Alcaide_Miguel	Alcaide_Miguel	Alcaide_Miguel	Alcaide_Miguel
Alcaraz_A	Alcaraz_Antonio	Alcaraz_Antonio	Alcaraz_Antonio	Alcaraz_Antonio	Alcaraz_Antonio	Alcaraz_Antonio	Alcaraz_Antonio
Alcedo_JC	Alcedo_Juan C	Alcedo_Juan C	Alcedo_Juan C	Alcedo_Juan Carlos	Alcedo_Juan Carlos	Alcedo_Juan Carlos	Alcedo_Juan Carlos
Alcedo_JC	Alcedo_Juan Carlos	Alcedo_Juan Carlos	Alcedo_Juan Carlos	Alcedo_Juan Carlos	Alcedo_Juan Carlos	Alcedo_Juan Carlos	Alcedo_Juan Carlos
Alcindor_T	Alcindor_Thierry	Alcindor_Thierry	Alcindor_Thierry	Alcindor_Thierry	Alcindor_Thierry	Alcindor_Thierry	Alcindor_Thierry
Aldaoud_A	Aldaoud_Ali	Aldaoud_Ali	Aldaoud_Ali	Aldaoud_Ali	Aldaoud_Ali	Aldaoud_Ali	Aldaoud_Ali
Aldape_KD	Aldape_Kenneth D	Aldape_Kenneth D	Aldape_Kenneth D	Aldape_Kenneth D	Aldape_Kenneth D	Aldape_Kenneth D	Aldape_Kenneth D
Aldape_K	Aldape_Ken	Aldape_Ken	Aldape_Ken	Aldape_Ken	Aldape_Kenneth D	Aldape_Kenneth D	Aldape_Kenneth D
Alderdice_M	Alderdice_M	Alderdice_M	Alderdice_M	Alderdice_M	Alderdice_M	Alderdice_M	Alderdice_M
Alderete_D	Alderete_D	Alderete_D	Alderete_D	Alderete_D	Alderete_D	Alderete_Daniel	Alderete_Daniel
Alderson_D	Alderson_D	Alderson_Derek	Alderson_Derek	Alderson_Derek	Alderson_Derek	Alderson_Derek	Alderson_Derek
Alderson_D	Alderson_Derek	Alderson_Derek	Alderson_Derek	Alderson_Derek	Alderson_Derek	Alderson_Derek	Alderson_Derek
Aldrighetti_D	Aldrighetti_Daniela	Aldrighetti_Daniela	Aldrighetti_Daniela	Aldrighetti_Daniela	Aldrighetti_Daniela	Aldrighetti_Daniela	Aldrighetti_Daniela
Aldrighetti_L	Aldrighetti_Luca	Aldrighetti_Luca	Aldrighetti_Luca	Aldrighetti_Luca	Aldrighetti_Luca	Aldrighetti_Luca	Aldrighetti_Luca
Aledo_A	Aledo_Alexander	Aledo_Alexander	Aledo_Alexander	Aledo_Alexander	Aledo_Alexander	Aledo_Alexander	Aledo_Alexander
Aledo_A	Aledo_A	Aledo_Alexander	Aledo_Alexander	Aledo_Alexander	Aledo_Alexander	Aledo_Alexander	Aledo_Alexander
Alegakis_A	Alegakis_Athanasios	Alegakis_Athanasios	Alegakis_Athanasios	Alegakis_Athanasios	Alegakis_Athanasios	Alegakis_Athanasios	Alegakis_Athanasios
Alegre_A	Alegre_Adrian	Alegre_Adrian	Alegre_Adrian	Alegre_Adrian	Alegre_Adrian	Alegre_Adrian	Alegre_Adrian
Alegre_A	Alegre_A	Alegre_Adrian	Alegre_Adrian	Alegre_Adrian	Alegre_Adrian	Alegre_Adrian	Alegre_Adrian
Aleinikova_O	Aleinikova_Olga	Aleinikova_Olga	Aleinikova_Olga	Aleinikova_Olga	Aleinikova_Olga	Aleinikova_Olga	Aleinikova_Olga
Alekar_S	Alekar_Shilpa	Alekar_Shilpa	Alekar_Shilpa	Alekar_Shilpa	Alekar_Shilpa	Alekar_Shilpa	Alekar_Shilpa
Aleksandrovic_J	Aleksandrovic_J	Aleksandrovic_J	Aleksandrovic_J	Aleksandrovic_J	Aleksandrovic_J	Aleksandrovic_Jasna	Aleksandrovic_Jasna
Alekseev_BY	Alekseev_Boris Y	Alekseev_Boris Y	Alekseev_Boris Y	Alekseev_Boris Y	Alekseev_Boris Y	Alekseev_Boris Y	Alekseev_Boris Y
Alekseev_B	Alekseev_B	Alekseev_Boris	Alekseev_Boris Y	Alekseev_Boris Y	Alekseev_Boris Y	Alekseev_Boris Y	Alekseev_Boris Y
Alekseev_B	Alekseev_Boris	Alekseev_Boris	Alekseev_Boris Y	Alekseev_Boris Y	Alekseev_Boris Y	Alekseev_Boris Y	Alekseev_Boris Y
Alekseev_S	Alekseev_Sergey	Alekseev_Sergey	Alekseev_Sergey	Alekseev_Sergey	Alekseev_Sergey	Alekseev_Sergey	Alekseev_Sergey
Aleman_BM	Aleman_Berthe M P	Aleman_Berthe M P	Aleman_Berthe M P	Aleman_Berthe M P	Aleman_Berthe M P	Aleman_Berthe M P	Aleman_Berthe M P
Aleman_BMP	Aleman_Berthe M P	Aleman_Berthe M P	Aleman_Berthe M P	Aleman_Berthe M P	Aleman_Berthe M P	Aleman_Berthe M P	Aleman_Berthe M P
Aleman_K	Aleman_Karen	Aleman_Karen	Aleman_Karen	Aleman_Karen	Aleman_Karen	Aleman_Karen	Aleman_Karen
Alessandri_S	Alessandri_S	Alessandri_S	Alessandri_S	Alessandri_S	Alessandri_S	Alessandri_S	Alessandri_S
Alessandrino_EP	Alessandrino_E P	Alessandrino_Emilio Paolo	Alessandrino_Emilio Paolo	Alessandrino_Emilio Paolo	Alessandrino_Emilio Paolo	Alessandrino_Emilio Paolo	Alessandrino_Emilio Paolo
Alessandrino_EP	Alessandrino_Emilio Paolo	Alessandrino_Emilio Paolo	Alessandrino_Emilio Paolo	Alessandrino_Emilio Paolo	Alessandrino_Emilio Paolo	Alessandrino_Emilio Paolo	Alessandrino_Emilio Paolo
Alessandroni_P	Alessandroni_Paolo	Alessandroni_Paolo	Alessandroni_Paolo	Alessandroni_Paolo	Alessandroni_Paolo	Alessandroni_Paolo	Alessandroni_Paolo
Alexander_E	Alexander_E	Alexander_E	Alexander_E	Alexander_E	Alexander_E	Alexander_Eben	Alexander_Eben
Alexander_S	Alexander_Sarah	Alexander_Sarah	Alexander_Sarah	Alexander_Sarah	Alexander_Sarah	Alexander_Sarah	Alexander_Sarah
Alexandre_J	Alexandre_Jerome	Alexandre_Jerome	Alexandre_Jerome	Alexandre_Jerome	Alexandre_Jerome	Alexandre_Jerome	Alexandre_Jerome
Alexandris_E	Alexandris_Ekaterine	Alexandris_Ekaterine	Alexandris_Ekaterine	Alexandris_Ekaterine	Alexandris_Ekaterine	Alexandris_Ekaterine	Alexandris_Ekaterine
Alexanian_R	Alexanian_R	Alexanian_Raymond	Alexanian_Raymond	Alexanian_Raymond	Alexanian_Raymond	Alexanian_Raymond	Alexanian_Raymond
Alexanian_R	Alexanian_Raymond	Alexanian_Raymond	Alexanian_Raymond	Alexanian_Raymond	Alexanian_Raymond	Alexanian_Raymond	Alexanian_Raymond
Alexeev_B	Alexeev_Boris	Alexeev_Boris	Alexeev_Boris	Alexeev_Boris	Alexeev_Boris	Alexeev_Boris	Alexeev_Boris
Alexeeva_JA	Alexeeva_Julia A	Alexeeva_Julia A	Alexeeva_Julia A	Alexeeva_Julia A	Alexeeva_Julia A	Alexeeva_Julia A	Alexeeva_Julia A
Alexeeva_J	Alexeeva_Julia	Alexeeva_Julia	Alexeeva_Julia A	Alexeeva_Julia A	Alexeeva_Julia A	Alexeeva_Julia A	Alexeeva_Julia A
Vigier_M	Vigier_Magda	Vigier_Magda	Vigier_Magda	Vigier_Magda	Alexis Vigier_Magda	Alexis Vigier_Magda	Alexis Vigier_Magda
Alexis_Vigier_M	Alexis Vigier_M	Alexis Vigier_M	Alexis Vigier_M	Alexis Vigier_M	Alexis Vigier_Magda	Alexis Vigier_Magda	Alexis Vigier_Magda
Alexis_M	Alexis_Magda	Alexis_Magda	Alexis_Magda	Alexis_Magda	Alexis Vigier_Magda	Alexis Vigier_Magda	Alexis Vigier_Magda
Alexopoulos_A	Alexopoulos_A	Alexopoulos_A	Alexopoulos_A	Alexopoulos_A	Alexopoulos_A	Alexopoulos_Athanasios	Alexopoulos_Athanasios
Alexopoulos_CG	Alexopoulos_C G	Alexopoulos_C G	Alexopoulos_C G	Alexopoulos_C G	Alexopoulos_C G	Alexopoulos_Constantinos G	Alexopoulos_Constantinos G
Alfaro_E	Alfaro_E	Alfaro_E	Alfaro_E	Alfaro_E	Alfaro_E	Alfaro_Elizabeth	Alfaro_Elizabeth
Alfaro_V	Alfaro_Vicente	Alfaro_Vicente	Alfaro_Vicente	Alfaro_Vicente	Alfaro_Vicente	Alfaro_Vicente	Alfaro_Vicente
Alfonsi_M	Alfonsi_M	Alfonsi_Marc	Alfonsi_Marc	Alfonsi_Marc	Alfonsi_Marc	Alfonsi_Marc	Alfonsi_Marc
Alfonsi_M	Alfonsi_Marc	Alfonsi_Marc	Alfonsi_Marc	Alfonsi_Marc	Alfonsi_Marc	Alfonsi_Marc	Alfonsi_Marc
Algazi_A	Algazi_Alain	Algazi_Alain	Algazi_Alain	Algazi_Alain	Algazi_Alain	Algazi_Alain	Algazi_Alain
Algeri_R	Algeri_R	Algeri_R	Algeri_R	Algeri_R	Algeri_R	Algeri_Renato	Algeri_Renato
Ali_AN	Ali_Arif N	Ali_Arif N	Ali_Arif N	Ali_Arif N	Ali_Arif N	Ali_Arif N	Ali_Arif N
Ali_H	Ali_Haythem	Ali_Haythem	Ali_Haythem	Ali_Haythem	Ali_Haythem	Ali_Haythem	Ali_Haythem
Ali_H	Ali_H	Ali_Haythem	Ali_Haythem	Ali_Haythem	Ali_Haythem	Ali_Haythem	Ali_Haythem
Ali_K	Ali_Kulsam	Ali_Kulsam	Ali_Kulsam	Ali_Kulsam	Ali_Kulsam	Ali_Kulsam	Ali_Kulsam
Ali_M	Ali_Marco	Ali_Marco	Ali_Marco	Ali_Marco	Ali_Marco	Ali_Marco	Ali_Marco
Ali_N	Ali_Nasim	Ali_Nasim	Ali_Nasim	Ali_Nasim	Ali_Nasim	Ali_Nasim	Ali_Nasim
Ali_R	Ali_Ridvan	Ali_Ridvan	Ali_Ridvan	Ali_Ridvan	Ali_Ridvan	Ali_Ridvan	Ali_Ridvan
Ali_S	Ali_Saad	Ali_Saad	Ali_Saad	Ali_Saad	Ali_Saad	Ali_Saad	Ali_Saad
Ali_S	Ali_Sahra	Ali_Sahra	Ali_Sahra	Ali_Sahra	Ali_Sahra	Ali_Sahra	Ali_Sahra
Ali_S	Ali_S	Ali_S	Ali_S	Ali_S	Ali_S	Ali_Sahra	Ali_Sahra
Ali_S	Ali_Shamshad	Ali_Shamshad	Ali_Shamshad	Ali_Shamshad	Ali_Shamshad	Ali_Shamshad	Ali_Shamshad
Ali_S	Ali_Shyanne	Ali_Shyanne	Ali_Shyanne	Ali_Shyanne	Ali_Shyanne	Ali_Shyanne	Ali_Shyanne
Ali_SM	Ali_Siraj M	Ali_Siraj M	Ali_Siraj M	Ali_Siraj M	Ali_Siraj M	Ali_Siraj M	Ali_Siraj M
Aliberti_C	Aliberti_Camillo	Aliberti_Camillo	Aliberti_Camillo	Aliberti_Camillo	Aliberti_Camillo	Aliberti_Camillo	Aliberti_Camillo
Aliberti_S	Aliberti_S	Aliberti_S	Aliberti_S	Aliberti_S	Aliberti_S	Aliberti_Sandra	Aliberti_Sandra
Alietti_A	Alietti_Alessandra	Alietti_Alessandra	Alietti_Alessandra	Alietti_Alessandra	Alietti_Alessandra	Alietti_Alessandra	Alietti_Alessandra
Alimam_S	Alimam_Samah	Alimam_Samah	Alimam_Samah	Alimam_Samah	Alimam_Samah	Alimam_Samah	Alimam_Samah
Alimena_G	Alimena_Giuliana	Alimena_Giuliana	Alimena_Giuliana	Alimena_Giuliana	Alimena_Giuliana	Alimena_Giuliana	Alimena_Giuliana
Alimena_G	Alimena_G	Alimena_Giuliana	Alimena_Giuliana	Alimena_Giuliana	Alimena_Giuliana	Alimena_Giuliana	Alimena_Giuliana
Alinari_L	Alinari_L	Alinari_Lapo	Alinari_Lapo	Alinari_Lapo	Alinari_Lapo	Alinari_Lapo	Alinari_Lapo
Alinari_L	Alinari_Lapo	Alinari_Lapo	Alinari_Lapo	Alinari_Lapo	Alinari_Lapo	Alinari_Lapo	Alinari_Lapo
Aljijakli_A	Aljijakli_Ahmad	Aljijakli_Ahmad	Aljijakli_Ahmad	Aljijakli_Ahmad	Aljijakli_Ahmad	Aljijakli_Ahmad	Aljijakli_Ahmad
Aljitawi_OS	Aljitawi_Omar S	Aljitawi_Omar S	Aljitawi_Omar S	Aljitawi_Omar S	Aljitawi_Omar S	Aljitawi_Omar S	Aljitawi_Omar S
Alkan_S	Alkan_Serhan	Alkan_Serhan	Alkan_Serhan	Alkan_Serhan	Alkan_Serhan	Alkan_Serhan	Alkan_Serhan
Alkuzweny_B	Alkuzweny_Baha	Alkuzweny_Baha	Alkuzweny_Baha	Alkuzweny_Baha	Alkuzweny_Baha	Alkuzweny_Baha	Alkuzweny_Baha
Allaham_W	Allaham_Wassim	Allaham_Wassim	Allaham_Wassim	Allaham_Wassim	Allaham_Wassim	Allaham_Wassim	Allaham_Wassim
Allal_A	Allal_Abdelkarim	Allal_Abdelkarim	Allal_Abdelkarim S	Allal_Abdelkarim S	Allal_Abdelkarim S	Allal_Abdelkarim S	Allal_Abdelkarim S
Allal_AS	Allal_Abdelkarim S	Allal_Abdelkarim S	Allal_Abdelkarim S	Allal_Abdelkarim S	Allal_Abdelkarim S	Allal_Abdelkarim S	Allal_Abdelkarim S
Allan_K	Allan_Karen	Allan_Karen	Allan_Karen	Allan_Karen	Allan_Karen	Allan_Karen	Allan_Karen
Allan_NC	Allan_N C	Allan_N C	Allan_N C	Allan_N C	Allan_N C	Allan_Norman C	Allan_Norman C
Alland_L	Alland_L	Alland_Leila	Alland_Leila	Alland_Leila	Alland_Leila	Alland_Leila	Alland_Leila
Alland_L	Alland_Leila	Alland_Leila	Alland_Leila	Alland_Leila	Alland_Leila	Alland_Leila	Alland_Leila
Allangba_O	Allangba_Olivier	Allangba_Olivier	Allangba_Olivier	Allangba_Olivier	Allangba_Olivier	Allangba_Olivier	Allangba_Olivier
Allard_C	Allard_Christian	Allard_Christian	Allard_Christian	Allard_Christian	Allard_Christian	Allard_Christian	Allard_Christian
Allegra_C	Allegra_C	Allegra_Carmen	Allegra_Carmen J	Allegra_Carmen J	Allegra_Carmen J	Allegra_Carmen J	Allegra_Carmen J
Allegra_CJ	Allegra_Carmen J	Allegra_Carmen J	Allegra_Carmen J	Allegra_Carmen J	Allegra_Carmen J	Allegra_Carmen J	Allegra_Carmen J
Allegra_C	Allegra_Carmen	Allegra_Carmen	Allegra_Carmen J	Allegra_Carmen J	Allegra_Carmen J	Allegra_Carmen J	Allegra_Carmen J
Allegrini_G	Allegrini_Giacomo	Allegrini_Giacomo	Allegrini_Giacomo	Allegrini_Giacomo	Allegrini_Giacomo	Allegrini_Giacomo	Allegrini_Giacomo
Allegrini_G	Allegrini_G	Allegrini_Giacomo	Allegrini_Giacomo	Allegrini_Giacomo	Allegrini_Giacomo	Allegrini_Giacomo	Allegrini_Giacomo
Allen_AR	Allen_Andrew R	Allen_Andrew R	Allen_Andrew R	Allen_Andrew R	Allen_Andrew R	Allen_Andrew R	Allen_Andrew R
Allen_JC	Allen_J C	Allen_J C	Allen_J C	Allen_J C	Allen_J C	Allen_Jeffrey C	Allen_Jeffrey C
Allen_JL	Allen_Jennifer L	Allen_Jennifer L	Allen_Jennifer L	Allen_Jennifer L	Allen_Jennifer L	Allen_Jennifer L	Allen_Jennifer L
Allen_JN	Allen_Jill N	Allen_Jill N	Allen_Jill N	Allen_Jill N	Allen_Jill N	Allen_Jill N	Allen_Jill N
Allen_J	Allen_J	Allen_John	Allen_John	Allen_John	Allen_John	Allen_John	Allen_John
Allen_J	Allen_John	Allen_John	Allen_John	Allen_John	Allen_John	Allen_John	Allen_John
Allen_L	Allen_L	Allen_L	Allen_L	Allen_L	Allen_L	Allen_L	Allen_L
Allen_LF	Allen_Lee F	Allen_Lee F	Allen_Lee F	Allen_Lee F	Allen_Lee F	Allen_Lee F	Allen_Lee F
Allen_RS	Allen_Roberta S	Allen_Roberta S	Allen_Roberta S	Allen_Roberta S	Allen_Roberta S	Allen_Roberta S	Allen_Roberta S
Allen_SL	Allen_S L	Allen_Steven L	Allen_Steven L	Allen_Steven L	Allen_Steven L	Allen_Steven L	Allen_Steven L
Allen_S	Allen_S	Allen_S	Allen_S	Allen_S	Allen_S	Allen_Steven L	Allen_Steven L
Allen_SL	Allen_Steven L	Allen_Steven L	Allen_Steven L	Allen_Steven L	Allen_Steven L	Allen_Steven L	Allen_Steven L
Allerton_R	Allerton_Rozenn	Allerton_Rozenn	Allerton_Rozenn	Allerton_Rozenn	Allerton_Rozenn	Allerton_Rozenn	Allerton_Rozenn
Allevi_G	Allevi_G	Allevi_G	Allevi_G	Allevi_G	Allevi_G	Allevi_G	Allevi_G
Allgeier_A	Allgeier_Anouk	Allgeier_Anouk	Allgeier_Anouk	Allgeier_Anouk	Allgeier_Anouk	Allgeier_Anouk	Allgeier_Anouk
Allietta_N	Allietta_Nathalie	Allietta_Nathalie	Allietta_Nathalie	Allietta_Nathalie	Allietta_Nathalie	Allietta_Nathalie	Allietta_Nathalie
Allione_B	Allione_Bernardino	Allione_Bernardino	Allione_Bernardino	Allione_Bernardino	Allione_Bernardino	Allione_Bernardino	Allione_Bernardino
Allione_B	Allione_B	Allione_Bernardino	Allione_Bernardino	Allione_Bernardino	Allione_Bernardino	Allione_Bernardino	Allione_Bernardino
Allis_S	Allis_Simona	Allis_Simona	Allis_Simona	Allis_Simona	Allis_Simona	Allis_Simona	Allis_Simona
Allison_J	Allison_James	Allison_James	Allison_James	Allison_James	Allison_James	Allison_James	Allison_James
Allison_MA	Allison_Mary Ann K	Allison_Mary Ann K	Allison_Mary Ann K	Allison_Mary Ann K	Allison_Mary Ann K	Allison_Mary Ann K	Allison_Mary Ann K
Allman_D	Allman_D	Allman_D	Allman_D	Allman_D	Allman_D	Allman_D	Allman_D
Allmer_C	Allmer_Christine	Allmer_Christine	Allmer_Christine	Allmer_Christine	Allmer_Christine	Allmer_Christine	Allmer_Christine
Alloisio_M	Alloisio_M	Alloisio_M	Alloisio_M	Alloisio_M	Alloisio_M	Alloisio_M	Alloisio_M
Allolio_B	Allolio_Bruno	Allolio_Bruno	Allolio_Bruno	Allolio_Bruno	Allolio_Bruno	Allolio_Bruno	Allolio_Bruno
Allouache_J	Allouache_Jelila	Allouache_Jelila	Allouache_Jelila	Allouache_Jelila	Allouache_Jelila	Allouache_Djelila	Allouache_Djelila
Allouache_D	Allouache_Djelila	Allouache_Djelila	Allouache_Djelila	Allouache_Djelila	Allouache_Djelila	Allouache_Djelila	Allouache_Djelila
Allred_A	Allred_Alicia	Allred_Alicia	Allred_Alicia	Allred_Alicia	Allred_Alicia	Allred_Alicia	Allred_Alicia
Allred_DC	Allred_D Craig	Allred_D Craig	Allred_D Craig	Allred_D Craig	Allred_D Craig	Allred_D Craig	Allred_D Craig
Allred_C	Allred_Craig	Allred_Craig	Allred_Craig	Allred_Craig	Allred_Craig	Allred_D Craig	Allred_D Craig
Allred_JB	Allred_Jacob B	Allred_Jacob B	Allred_Jacob B	Allred_Jacob B	Allred_Jacob B	Allred_Jacob B	Allred_Jacob B
Allred_JB	Allred_J B	Allred_Jacob B	Allred_Jacob B	Allred_Jacob B	Allred_Jacob B	Allred_Jacob B	Allred_Jacob B
Allred_J	Allred_Jacob	Allred_Jacob	Allred_Jacob B	Allred_Jacob B	Allred_Jacob B	Allred_Jacob B	Allred_Jacob B
Allsup_D	Allsup_David	Allsup_David	Allsup_David	Allsup_David	Allsup_David	Allsup_David	Allsup_David
Allsup_DJ	Allsup_D J	Allsup_D J	Allsup_D J	Allsup_D J	Allsup_D J	Allsup_David	Allsup_David
Allum_WH	Allum_W H	Allum_William H	Allum_William H	Allum_William H	Allum_William H	Allum_William H	Allum_William H
Allum_WH	Allum_William H	Allum_William H	Allum_William H	Allum_William H	Allum_William H	Allum_William H	Allum_William H
Ally_MS	Ally_Mina S	Ally_Mina S	Ally_Mina S	Ally_Mina S	Ally_Mina S	Ally_Mina S	Ally_Mina S
Alm_G	Alm_G	Alm_G	Alm_G	Alm_G	Alm_G	Alm_Gunnar	Alm_Gunnar
Almeida_A	Almeida_Antonio	Almeida_Antonio	Almeida_Antonio	Almeida_Antonio	Almeida_Antonio	Almeida_Antonio	Almeida_Antonio
Almeida_MS	Almeida_M S S	Almeida_M S S	Almeida_M S S	Almeida_M S S	Almeida_M S S	Almeida_M S S	Almeida_M S S
Almenar_D	Almenar_D	Almenar_Daniel	Almenar_Daniel	Almenar_Daniel	Almenar_Daniel	Almenar_Daniel	Almenar_Daniel
Almenar_D	Almenar_Daniel	Almenar_Daniel	Almenar_Daniel	Almenar_Daniel	Almenar_Daniel	Almenar_Daniel	Almenar_Daniel
Almenar_S	Almenar_Sergio	Almenar_Sergio	Almenar_Sergio	Almenar_Sergio	Almenar_Sergio	Almenar_Sergio	Almenar_Sergio
Almond_J	Almond_J	Almond_J	Almond_J	Almond_J	Almond_J	Almond_Jennifer P	Almond_Jennifer P
Aloj_L	Aloj_Luigi	Aloj_Luigi	Aloj_Luigi	Aloj_Luigi	Aloj_Luigi	Aloj_Luigi	Aloj_Luigi
Alonso_Orduna_V	Alonso Orduna_Vicente	Alonso Orduna_Vicente	Alonso Orduna_Vicente	Alonso Orduna_Vicente	Alonso Orduna_Vicente	Alonso Orduna_Vicente	Alonso Orduna_Vicente
Alonso_C	Alonso_Carmen	Alonso_Carmen	Alonso_Carmen	Alonso_Carmen	Alonso_Carmen	Alonso_Carmen	Alonso_Carmen
Alonso_G	Alonso_Guillermo	Alonso_Guillermo	Alonso_Guillermo	Alonso_Guillermo	Alonso_Guillermo	Alonso_Guillermo	Alonso_Guillermo
Alonso_MC	Alonso_M C	Alonso_M C	Alonso_M C	Alonso_M C	Alonso_M C	Alonso_Maria Carmen	Alonso_Maria Carmen
Alonso_N	Alonso_Natalia	Alonso_Natalia	Alonso_Natalia	Alonso_Natalia	Alonso_Natalia	Alonso_Natalia	Alonso_Natalia
Alonso_S	Alonso_Silvia	Alonso_Silvia	Alonso_Silvia	Alonso_Silvia	Alonso_Silvia	Alonso_Silvia	Alonso_Silvia
Alonzo_TA	Alonzo_T A	Alonzo_Todd A	Alonzo_Todd A	Alonzo_Todd A	Alonzo_Todd A	Alonzo_Todd A	Alonzo_Todd A
Alonzo_TA	Alonzo_Todd A	Alonzo_Todd A	Alonzo_Todd A	Alonzo_Todd A	Alonzo_Todd A	Alonzo_Todd A	Alonzo_Todd A
Alousi_A	Alousi_Amin	Alousi_Amin	Alousi_Amin	Alousi_Amin	Alousi_Amin	Alousi_Amin M	Alousi_Amin M
Alousi_AM	Alousi_Amin M	Alousi_Amin M	Alousi_Amin M	Alousi_Amin M	Alousi_Amin M	Alousi_Amin M	Alousi_Amin M
Alquati_P	Alquati_P	Alquati_Palmiro	Alquati_Palmiro	Alquati_Palmiro	Alquati_Palmiro	Alquati_Palmiro	Alquati_Palmiro
Alquati_P	Alquati_Palmiro	Alquati_Palmiro	Alquati_Palmiro	Alquati_Palmiro	Alquati_Palmiro	Alquati_Palmiro	Alquati_Palmiro
Alsayed_Y	Alsayed_Yazan	Alsayed_Yazan	Alsayed_Yazan	Alsayed_Yazan	Alsayed_Yazan	Alsayed_Yazan	Alsayed_Yazan
Alsina_M	Alsina_M	Alsina_M	Alsina_M	Alsina_M	Alsina_M	Alsina_Maria	Alsina_Maria
Alsina_M	Alsina_Maria	Alsina_Maria	Alsina_Maria	Alsina_Maria	Alsina_Maria	Alsina_Maria	Alsina_Maria
Alsina_M	Alsina_Melissa	Alsina_Melissa	Alsina_Melissa	Alsina_Melissa	Alsina_Melissa	Alsina_Melissa	Alsina_Melissa
Altavilla_G	Altavilla_G	Altavilla_Giuseppe	Altavilla_Giuseppe	Altavilla_Giuseppe	Altavilla_Giuseppe	Altavilla_Giuseppe	Altavilla_Giuseppe
Altavilla_G	Altavilla_Giuseppe	Altavilla_Giuseppe	Altavilla_Giuseppe	Altavilla_Giuseppe	Altavilla_Giuseppe	Altavilla_Giuseppe	Altavilla_Giuseppe
Altenhofer_P	Altenhofer_Petra	Altenhofer_Petra	Altenhofer_Petra	Altenhofer_Petra	Altenhofer_Petra	Altenhofer_Petra	Altenhofer_Petra
Alterio_D	Alterio_D	Alterio_D	Alterio_D	Alterio_D	Alterio_D	Alterio_D	Alterio_D
Altermatt_HJ	Altermatt_Hans J	Altermatt_Hans J	Altermatt_Hans J	Altermatt_Hans J	Altermatt_Hans J	Altermatt_Hans J	Altermatt_Hans J
Altes_A	Altes_Albert	Altes_Albert	Altes_Albert	Altes_Albert	Altes_Albert	Altes_Albert	Altes_Albert
Althaus_B	Althaus_Betsy	Althaus_Betsy	Althaus_Betsy L	Althaus_Betsy L	Althaus_Betsy L	Althaus_Betsy L	Althaus_Betsy L
Althaus_BL	Althaus_Betsy L	Althaus_Betsy L	Althaus_Betsy L	Althaus_Betsy L	Althaus_Betsy L	Althaus_Betsy L	Althaus_Betsy L
Althausen_AF	Althausen_A F	Althausen_A F	Althausen_A F	Althausen_A F	Althausen_A F	Althausen_Alex F	Althausen_Alex F
Altieri_V	Altieri_Vincenzo	Altieri_Vincenzo	Altieri_Vincenzo	Altieri_Vincenzo	Altieri_Vincenzo	Altieri_Vincenzo	Altieri_Vincenzo
Altinbas_M	Altinbas_M	Altinbas_M	Altinbas_M	Altinbas_M	Altinbas_M	Altinbas_M	Altinbas_M
Altinmakas_E	Altinmakas_Emre	Altinmakas_Emre	Altinmakas_Emre	Altinmakas_Emre	Altinmakas_Emre	Altinmakas_Emre	Altinmakas_Emre
Altintas_S	Altintas_Sevilay	Altintas_Sevilay	Altintas_Sevilay	Altintas_Sevilay	Altintas_Sevilay	Altintas_Sevilay	Altintas_Sevilay
Altman_A	Altman_Arnold	Altman_Arnold	Altman_Arnold	Altman_Arnold	Altman_Arnold	Altman_Arnold	Altman_Arnold
Altman_JK	Altman_Jessica K	Altman_Jessica K	Altman_Jessica K	Altman_Jessica K	Altman_Jessica K	Altman_Jessica K	Altman_Jessica K
Altman_SJ	Altman_S J	Altman_S J	Altman_S J	Altman_S J	Altman_S J	Altman_Stanley J	Altman_Stanley J
Altorjai_G	Altorjai_Gabriela	Altorjai_Gabriela	Altorjai_Gabriela	Altorjai_Gabriela	Altorjai_Gabriela	Altorjai_Gabriela	Altorjai_Gabriela
Altorki_NK	Altorki_Nasser K	Altorki_Nasser K	Altorki_Nasser K	Altorki_Nasser K	Altorki_Nasser K	Altorki_Nasser K	Altorki_Nasser K
Altug_S	Altug_Sedat	Altug_Sedat	Altug_Sedat	Altug_Sedat	Altug_Sedat	Altug_Sedat	Altug_Sedat
Altwein_JE	Altwein_J E	Altwein_J E	Altwein_J E	Altwein_J E	Altwein_J E	Altwein_Jens Erik	Altwein_Jens Erik
Alu_M	Alu_Massimiliano	Alu_Massimiliano	Alu_Massimiliano	Alu_Massimiliano	Alu_Massimiliano	Alu_Massimiliano	Alu_Massimiliano
Alumkal_J	Alumkal_Joshi	Alumkal_Joshi	Alumkal_Joshi J	Alumkal_Joshi J	Alumkal_Joshi J	Alumkal_Joshi J	Alumkal_Joshi J
Alumkal_JJ	Alumkal_J J	Alumkal_Joshi J	Alumkal_Joshi J	Alumkal_Joshi J	Alumkal_Joshi J	Alumkal_Joshi J	Alumkal_Joshi J
Alumkal_JJ	Alumkal_Joshi J	Alumkal_Joshi J	Alumkal_Joshi J	Alumkal_Joshi J	Alumkal_Joshi J	Alumkal_Joshi J	Alumkal_Joshi J
Alvarado_Y	Alvarado_Yesid	Alvarado_Yesid	Alvarado_Yesid	Alvarado_Yesid	Alvarado_Yesid	Alvarado_Yesid	Alvarado_Yesid
Alvarez_Cabellos_R	Alvarez Cabellos_Ruth	Alvarez Cabellos_Ruth	Alvarez Cabellos_Ruth	Alvarez Cabellos_Ruth	Alvarez Cabellos_Ruth	Alvarez Cabellos_Ruth	Alvarez Cabellos_Ruth
Alvarez_de_Celis_I	Alvarez de Celis_Isabel	Alvarez de Celis_Isabel	Alvarez de Celis_Isabel	Alvarez de Celis_Isabel	Alvarez de Celis_Isabel	Alvarez de Celis_Isabel	Alvarez de Celis_Isabel
Secord_AA	Secord_Angeles Alvarez	Secord_Angeles Alvarez	Secord_Angeles Alvarez	Secord_Angeles Alvarez	Secord_Angeles Alvarez	Alvarez Secord_Angeles	Alvarez Secord_Angeles
Alvarez_Secord_A	Alvarez Secord_Angeles	Alvarez Secord_Angeles	Alvarez Secord_Angeles	Alvarez Secord_Angeles	Alvarez Secord_Angeles	Alvarez Secord_Angeles	Alvarez Secord_Angeles
Alvarez_Vicent_JJ	Alvarez Vicent_J J	Alvarez Vicent_J J	Alvarez Vicent_J J	Alvarez Vicent_J J	Alvarez Vicent_J J	Alvarez Vicent_J J	Alvarez Vicent_J J
Alvarez_A	Alvarez_A	Alvarez_Ana	Alvarez_Ana	Alvarez_Ana	Alvarez_Ana	Alvarez_Ana	Alvarez_Ana
Alvarez_A	Alvarez_Ana	Alvarez_Ana	Alvarez_Ana	Alvarez_Ana	Alvarez_Ana	Alvarez_Ana	Alvarez_Ana
Alvarez_E	Alvarez_E	Alvarez_E	Alvarez_E	Alvarez_E	Alvarez_E	Alvarez_Elena	Alvarez_Elena
Alvarez_I	Alvarez_I	Alvarez_I	Alvarez_I	Alvarez_I	Alvarez_I	Alvarez_Isabel	Alvarez_Isabel
Alvarez_I	Alvarez_Isabel	Alvarez_Isabel	Alvarez_Isabel	Alvarez_Isabel	Alvarez_Isabel	Alvarez_Isabel	Alvarez_Isabel
Alvarez_I	Alvarez_Ivan	Alvarez_Ivan	Alvarez_Ivan	Alvarez_Ivan	Alvarez_Ivan	Alvarez_Ivan	Alvarez_Ivan
Alvarez_JV	Alvarez_Jose Valero	Alvarez_Jose Valero	Alvarez_Jose Valero	Alvarez_Jose Valero	Alvarez_Jose Valero	Alvarez_Jose Valero	Alvarez_Jose Valero
Alvarez_P	Alvarez_Pablo	Alvarez_Pablo	Alvarez_Pablo	Alvarez_Pablo	Alvarez_Pablo	Alvarez_Pablo	Alvarez_Pablo
Alvarez_RD	Alvarez_R D	Alvarez_Ronald D	Alvarez_Ronald D	Alvarez_Ronald D	Alvarez_Ronald D	Alvarez_Ronald D	Alvarez_Ronald D
Alvarez_RD	Alvarez_Ronald D	Alvarez_Ronald D	Alvarez_Ronald D	Alvarez_Ronald D	Alvarez_Ronald D	Alvarez_Ronald D	Alvarez_Ronald D
Alvarnas_JC	Alvarnas_Joseph C	Alvarnas_Joseph C	Alvarnas_Joseph C	Alvarnas_Joseph C	Alvarnas_Joseph C	Alvarnas_Joseph C	Alvarnas_Joseph C
Alvegaard_T	Alvegaard_Thor	Alvegaard_Thor	Alvegaard_Thor	Alvegaard_Thor	Alvegaard_Thor	Alvegaard_Thor	Alvegaard_Thor
Aly_A	Aly_Abdalla	Aly_Abdalla	Aly_Abdalla	Aly_Abdalla	Aly_Abdalla	Aly_Abdalla	Aly_Abdalla
Alyasova_A	Alyasova_Anna	Alyasova_Anna	Alyasova_Anna	Alyasova_Anna	Alyasova_Anna	Alyasova_Anna	Alyasova_Anna
Alyasova_A	Alyasova_A	Alyasova_Anna	Alyasova_Anna	Alyasova_Anna	Alyasova_Anna	Alyasova_Anna	Alyasova_Anna
Alyea_E	Alyea_Edwin	Alyea_Edwin	Alyea_Edwin P	Alyea_Edwin P	Alyea_Edwin P	Alyea_Edwin P	Alyea_Edwin P
Alyea_EP	Alyea_Edwin P	Alyea_Edwin P	Alyea_Edwin P	Alyea_Edwin P	Alyea_Edwin P	Alyea_Edwin P	Alyea_Edwin P
Alzieu_C	Alzieu_C	Alzieu_Claude	Alzieu_Claude	Alzieu_Claude	Alzieu_Claude	Alzieu_Claude	Alzieu_Claude
Alzieu_C	Alzieu_Claude	Alzieu_Claude	Alzieu_Claude	Alzieu_Claude	Alzieu_Claude	Alzieu_Claude	Alzieu_Claude
Alzouebi_M	Alzouebi_Mymoona	Alzouebi_Mymoona	Alzouebi_Mymoona	Alzouebi_Mymoona	Alzouebi_Mymoona	Alzouebi_Mymoona	Alzouebi_Mymoona
Amabile_M	Amabile_Marilina	Amabile_Marilina	Amabile_Marilina	Amabile_Marilina	Amabile_Marilina	Amabile_Marilina	Amabile_Marilina
Amado_RG	Amado_Rafael G	Amado_Rafael G	Amado_Rafael G	Amado_Rafael G	Amado_Rafael G	Amado_Rafael G	Amado_Rafael G
Amadori_D	Amadori_D	Amadori_Dino	Amadori_Dino	Amadori_Dino	Amadori_Dino	Amadori_Dino	Amadori_Dino
Amadori_D	Amadori_Dino	Amadori_Dino	Amadori_Dino	Amadori_Dino	Amadori_Dino	Amadori_Dino	Amadori_Dino
Amadori_S	Amadori_S	Amadori_Sergio	Amadori_Sergio	Amadori_Sergio	Amadori_Sergio	Amadori_Sergio	Amadori_Sergio
Amadori_S	Amadori_Sergio	Amadori_Sergio	Amadori_Sergio	Amadori_Sergio	Amadori_Sergio	Amadori_Sergio	Amadori_Sergio
Amaducci_L	Amaducci_Laura	Amaducci_Laura	Amaducci_Laura	Amaducci_Laura	Amaducci_Laura	Amaducci_Laura	Amaducci_Laura
Amaducci_L	Amaducci_L	Amaducci_Laura	Amaducci_Laura	Amaducci_Laura	Amaducci_Laura	Amaducci_Laura	Amaducci_Laura
Amagai_K	Amagai_Kenji	Amagai_Kenji	Amagai_Kenji	Amagai_Kenji	Amagai_Kenji	Amagai_Kenji	Amagai_Kenji
Amagai_K	Amagai_K	Amagai_Kenji	Amagai_Kenji	Amagai_Kenji	Amagai_Kenji	Amagai_Kenji	Amagai_Kenji
Amann_G	Amann_G	Amann_G	Amann_G	Amann_G	Amann_G	Amann_G	Amann_G
Amano_H	Amano_Hodaka	Amano_Hodaka	Amano_Hodaka	Amano_Hodaka	Amano_Hodaka	Amano_Hodaka	Amano_Hodaka
Amant_F	Amant_Frederic	Amant_Frederic	Amant_Frederic	Amant_Frederic	Amant_Frederic	Amant_Frederic	Amant_Frederic
Amar_A	Amar_A	Amar_A	Amar_A	Amar_A	Amar_A	Amar_Avraham	Amar_Avraham
Amaravadi_RK	Amaravadi_Ravi K	Amaravadi_Ravi K	Amaravadi_Ravi K	Amaravadi_Ravi K	Amaravadi_Ravi K	Amaravadi_Ravi K	Amaravadi_Ravi K
Amare_M	Amare_M	Amare_M	Amare_M	Amare_M	Amare_M	Amare_M	Amare_M
Amato_RJ	Amato_R J	Amato_Robert J	Amato_Robert J	Amato_Robert J	Amato_Robert J	Amato_Robert J	Amato_Robert J
Amato_RJ	Amato_Robert J	Amato_Robert J	Amato_Robert J	Amato_Robert J	Amato_Robert J	Amato_Robert J	Amato_Robert J
Amato_S	Amato_S	Amato_S	Amato_S	Amato_S	Amato_S	Amato_S	Amato_S
Amatruda_T	Amatruda_Thomas	Amatruda_Thomas	Amatruda_Thomas T	Amatruda_Thomas T	Amatruda_Thomas T	Amatruda_Thomas T	Amatruda_Thomas T
Amatruda_TT	Amatruda_Thomas T	Amatruda_Thomas T	Amatruda_Thomas T	Amatruda_Thomas T	Amatruda_Thomas T	Amatruda_Thomas T	Amatruda_Thomas T
Amatu_A	Amatu_Alessio	Amatu_Alessio	Amatu_Alessio	Amatu_Alessio	Amatu_Alessio	Amatu_Alessio	Amatu_Alessio
Ambinder_RF	Ambinder_Richard F	Ambinder_Richard F	Ambinder_Richard F	Ambinder_Richard F	Ambinder_Richard F	Ambinder_Richard F	Ambinder_Richard F
Ambinder_R	Ambinder_Richard	Ambinder_Richard	Ambinder_Richard F	Ambinder_Richard F	Ambinder_Richard F	Ambinder_Richard F	Ambinder_Richard F
Ambo_Y	Ambo_Y	Ambo_Y	Ambo_Y	Ambo_Y	Ambo_Y	Ambo_Y	Ambo_Y
Ambros_P	Ambros_Peter	Ambros_Peter	Ambros_Peter	Ambros_Peter	Ambros_Peter	Ambros_Peter	Ambros_Peter
Ambrose_D	Ambrose_David	Ambrose_David	Ambrose_David	Ambrose_David	Ambrose_David	Ambrose_David	Ambrose_David
Ambrosetti_A	Ambrosetti_A	Ambrosetti_Achille	Ambrosetti_Achille	Ambrosetti_Achille	Ambrosetti_Achille	Ambrosetti_Achille	Ambrosetti_Achille
Ambrosetti_A	Ambrosetti_Achille	Ambrosetti_Achille	Ambrosetti_Achille	Ambrosetti_Achille	Ambrosetti_Achille	Ambrosetti_Achille	Ambrosetti_Achille
Ambrosini_G	Ambrosini_G	Ambrosini_G	Ambrosini_G	Ambrosini_G	Ambrosini_G	Ambrosini_Giovanni	Ambrosini_Giovanni
Ambrosini_G	Ambrosini_Giovanni	Ambrosini_Giovanni	Ambrosini_Giovanni	Ambrosini_Giovanni	Ambrosini_Giovanni	Ambrosini_Giovanni	Ambrosini_Giovanni
Ambrosini_G	Ambrosini_Grazia	Ambrosini_Grazia	Ambrosini_Grazia	Ambrosini_Grazia	Ambrosini_Grazia	Ambrosini_Grazia	Ambrosini_Grazia
Ambrosini_MT	Ambrosini_Maria Teresa	Ambrosini_Maria Teresa	Ambrosini_Maria Teresa	Ambrosini_Maria Teresa	Ambrosini_Maria Teresa	Ambrosini_Maria Teresa	Ambrosini_Maria Teresa
Ambrosio_F	Ambrosio_Francesca	Ambrosio_Francesca	Ambrosio_Francesca	Ambrosio_Francesca	Ambrosio_Francesca	Ambrosio_Francesca	Ambrosio_Francesca
Amellal_N	Amellal_Nadia	Amellal_Nadia	Amellal_Nadia	Amellal_Nadia	Amellal_Nadia	Amellal_Nadia	Amellal_Nadia
Amenedo_M	Amenedo_Margarita	Amenedo_Margarita	Amenedo_Margarita	Amenedo_Margarita	Amenedo_Margarita	Amenedo Gancedo_Margarita	Amenedo Gancedo_Margarita
Gancedo_MA	Gancedo_Margarita Amenedo	Gancedo_Margarita Amenedo	Gancedo_Margarita Amenedo	Gancedo_Margarita Amenedo	Gancedo_Margarita Amenedo	Amenedo Gancedo_Margarita	Amenedo Gancedo_Margarita
Ames_FC	Ames_F C	Ames_F C	Ames_F C	Ames_F C	Ames_F C	Ames_Frederick	Ames_Frederick
Ames_F	Ames_F	Ames_Frederick	Ames_Frederick	Ames_Frederick	Ames_Frederick	Ames_Frederick	Ames_Frederick
Ames_F	Ames_Frederick	Ames_Frederick	Ames_Frederick	Ames_Frederick	Ames_Frederick	Ames_Frederick	Ames_Frederick
Ames_P	Ames_Patricia	Ames_Patricia	Ames_Patricia	Ames_Patricia	Ames_Patricia	Ames_Patricia	Ames_Patricia
Ameye_L	Ameye_Lieveke	Ameye_Lieveke	Ameye_Lieveke	Ameye_Lieveke	Ameye_Lieveke	Ameye_Lieveke	Ameye_Lieveke
Amiel_JL	Amiel_J L	Amiel_J L	Amiel_J L	Amiel_J L	Amiel_J L	Amiel_Jean Louis	Amiel_Jean Louis
Amin_AL	Amin_Amanda L	Amin_Amanda L	Amin_Amanda L	Amin_Amanda L	Amin_Amanda L	Amin_Amanda L	Amin_Amanda L
Amin_A	Amin_Asim	Amin_Asim	Amin_Asim	Amin_Asim	Amin_Asim	Amin_Asim	Amin_Asim
Amin_B	Amin_Bipinkumar	Amin_Bipinkumar	Amin_Bipinkumar	Amin_Bipinkumar	Amin_Bipinkumar	Amin_Bipinkumar	Amin_Bipinkumar
Amin_H	Amin_Himal	Amin_Himal	Amin_Himal	Amin_Himal	Amin_Himal	Amin_Himal	Amin_Himal
Amin_MB	Amin_Mahul B	Amin_Mahul B	Amin_Mahul B	Amin_Mahul B	Amin_Mahul B	Amin_Mahul B	Amin_Mahul B
Aminossadati_B	Aminossadati_Behnaz	Aminossadati_Behnaz	Aminossadati_Behnaz	Aminossadati_Behnaz	Aminossadati_Behnaz	Aminossadati_Behnaz	Aminossadati_Behnaz
Amista_P	Amista_P	Amista_P	Amista_P	Amista_P	Amista_P	Amista_P	Amista_P
Amler_S	Amler_Susanne	Amler_Susanne	Amler_Susanne	Amler_Susanne	Amler_Susanne	Amler_Susanne	Amler_Susanne
Ammassari_A	Ammassari_Adriana	Ammassari_Adriana	Ammassari_Adriana	Ammassari_Adriana	Ammassari_Adriana	Ammassari_Adriana	Ammassari_Adriana
Amonkar_M	Amonkar_Mayur	Amonkar_Mayur	Amonkar_Mayur	Amonkar_Mayur	Amonkar_Mayur	Amonkar_Mayur	Amonkar_Mayur
Amoroso_D	Amoroso_Domenico	Amoroso_Domenico	Amoroso_Domenico	Amoroso_Domenico	Amoroso_Domenico	Amoroso_Domenico	Amoroso_Domenico
Amoroso_D	Amoroso_D	Amoroso_Domenico	Amoroso_Domenico	Amoroso_Domenico	Amoroso_Domenico	Amoroso_Domenico	Amoroso_Domenico
Amoroso_M	Amoroso_Mariangela	Amoroso_Mariangela	Amoroso_Mariangela	Amoroso_Mariangela	Amoroso_Mariangela	Amoroso_Mariangela	Amoroso_Mariangela
Amos_C	Amos_Claire	Amos_Claire	Amos_Claire L	Amos_Claire L	Amos_Claire L	Amos_Claire L	Amos_Claire L
Amos_CL	Amos_Claire L	Amos_Claire L	Amos_Claire L	Amos_Claire L	Amos_Claire L	Amos_Claire L	Amos_Claire L
Amoura_Z	Amoura_Zahir	Amoura_Zahir	Amoura_Zahir	Amoura_Zahir	Amoura_Zahir	Amoura_Zahir	Amoura_Zahir
Amrein_P	Amrein_P	Amrein_P	Amrein_P	Amrein_P	Amrein_P	Amrein_Philip C	Amrein_Philip C
Amrein_PC	Amrein_Philip C	Amrein_Philip C	Amrein_Philip C	Amrein_Philip C	Amrein_Philip C	Amrein_Philip C	Amrein_Philip C
Amthauer_H	Amthauer_Holger	Amthauer_Holger	Amthauer_Holger	Amthauer_Holger	Amthauer_Holger	Amthauer_Holger	Amthauer_Holger
Amundsen_T	Amundsen_Tore	Amundsen_Tore	Amundsen_Tore	Amundsen_Tore	Amundsen_Tore	Amundsen_Tore	Amundsen_Tore
Amundsen_T	Amundsen_T	Amundsen_Tore	Amundsen_Tore	Amundsen_Tore	Amundsen_Tore	Amundsen_Tore	Amundsen_Tore
Amunni_G	Amunni_Gianni	Amunni_Gianni	Amunni_Gianni	Amunni_Gianni	Amunni_Gianni	Amunni_Gianni	Amunni_Gianni
Amutio_E	Amutio_Elena	Amutio_Elena	Amutio_Elena	Amutio_Elena	Amutio_Elena	Amutio_Elena	Amutio_Elena
Amylon_M	Amylon_M	Amylon_M	Amylon_M D	Amylon_M D	Amylon_M D	Amylon_Michael D	Amylon_Michael D
Amylon_MD	Amylon_M D	Amylon_M D	Amylon_M D	Amylon_M D	Amylon_M D	Amylon_Michael D	Amylon_Michael D
Amzal_B	Amzal_Billy	Amzal_Billy	Amzal_Billy	Amzal_Billy	Amzal_Billy	Amzal_Billy	Amzal_Billy
Anagnostopoulos_A	Anagnostopoulos_Athanasios	Anagnostopoulos_Athanasios	Anagnostopoulos_Athanasios	Anagnostopoulos_Athanasios	Anagnostopoulos_Athanasios	Anagnostopoulos_Athanasios	Anagnostopoulos_Athanasios
Anagnostopoulos_A	Anagnostopoulos_A	Anagnostopoulos_Athanasios	Anagnostopoulos_Athanasios	Anagnostopoulos_Athanasios	Anagnostopoulos_Athanasios	Anagnostopoulos_Athanasios	Anagnostopoulos_Athanasios
Anagnostopoulos_I	Anagnostopoulos_I	Anagnostopoulos_Ioannis	Anagnostopoulos_Ioannis	Anagnostopoulos_Ioannis	Anagnostopoulos_Ioannis	Anagnostopoulos_Ioannis	Anagnostopoulos_Ioannis
Anagnostopoulos_I	Anagnostopoulos_Ioannis	Anagnostopoulos_Ioannis	Anagnostopoulos_Ioannis	Anagnostopoulos_Ioannis	Anagnostopoulos_Ioannis	Anagnostopoulos_Ioannis	Anagnostopoulos_Ioannis
Anagnostopoulos_N	Anagnostopoulos_N	Anagnostopoulos_Nikolaos	Anagnostopoulos_Nikolaos	Anagnostopoulos_Nikolaos	Anagnostopoulos_Nikolaos	Anagnostopoulos_Nikolaos	Anagnostopoulos_Nikolaos
Anagnostopoulos_N	Anagnostopoulos_Nikolaos	Anagnostopoulos_Nikolaos	Anagnostopoulos_Nikolaos	Anagnostopoulos_Nikolaos	Anagnostopoulos_Nikolaos	Anagnostopoulos_Nikolaos	Anagnostopoulos_Nikolaos
Anagnostopoulou_O	Anagnostopoulou_Ourania	Anagnostopoulou_Ourania	Anagnostopoulou_Ourania	Anagnostopoulou_Ourania	Anagnostopoulou_Ourania	Anagnostopoulou_Ourania	Anagnostopoulou_Ourania
Anaissie_E	Anaissie_E	Anaissie_Elias	Anaissie_Elias	Anaissie_Elias	Anaissie_Elias	Anaissie_Elias	Anaissie_Elias
Anaissie_E	Anaissie_Elias	Anaissie_Elias	Anaissie_Elias	Anaissie_Elias	Anaissie_Elias	Anaissie_Elias	Anaissie_Elias
Anak_O	Anak_O	Anak_O	Anak_O	Anak_O	Anak_O	Anak_Oezlem	Anak_Oezlem
Anak_O	Anak_Oezlem	Anak_Oezlem	Anak_Oezlem	Anak_Oezlem	Anak_Oezlem	Anak_Oezlem	Anak_Oezlem
Anak_O	Anak_Ozlem	Anak_Ozlem	Anak_Ozlem	Anak_Ozlem	Anak_Ozlem	Anak_Oezlem	Anak_Oezlem
Anand_A	Anand_Aseem	Anand_Aseem	Anand_Aseem	Anand_Aseem	Anand_Aseem	Anand_Aseem	Anand_Aseem
Anand_P	Anand_Palka	Anand_Palka	Anand_Palka	Anand_Palka	Anand_Palka	Anand_Palka	Anand_Palka
Ananthakrishnan_R	Ananthakrishnan_Revathi	Ananthakrishnan_Revathi	Ananthakrishnan_Revathi	Ananthakrishnan_Revathi	Ananthakrishnan_Revathi	Ananthakrishnan_Revathi	Ananthakrishnan_Revathi
Anasetti_C	Anasetti_C	Anasetti_Claudio	Anasetti_Claudio	Anasetti_Claudio	Anasetti_Claudio	Anasetti_Claudio	Anasetti_Claudio
Anasetti_C	Anasetti_Claudio	Anasetti_Claudio	Anasetti_Claudio	Anasetti_Claudio	Anasetti_Claudio	Anasetti_Claudio	Anasetti_Claudio
Anastasi_J	Anastasi_John	Anastasi_John	Anastasi_John	Anastasi_John	Anastasi_John	Anastasi_John	Anastasi_John
Anastasia_A	Anastasia_Antonella	Anastasia_Antonella	Anastasia_Antonella	Anastasia_Antonella	Anastasia_Antonella	Anastasia_Antonella	Anastasia_Antonella
Anastasopoulou_A	Anastasopoulou_A	Anastasopoulou_A	Anastasopoulou_A	Anastasopoulou_A	Anastasopoulou_A	Anastasopoulou_Anastasia	Anastasopoulou_Anastasia
Ancell_K	Ancell_Kristin	Ancell_Kristin	Ancell_Kristin	Ancell_Kristin	Ancell_Kristin	Ancell_Kristin	Ancell_Kristin
Anchisi_S	Anchisi_S	Anchisi_S	Anchisi_S	Anchisi_S	Anchisi_S	Anchisi_S	Anchisi_S
Anciaux_N	Anciaux_Nicole	Anciaux_Nicole	Anciaux_Nicole	Anciaux_Nicole	Anciaux_Nicole	Anciaux_Nicole	Anciaux_Nicole
Ancliff_P	Ancliff_Philip	Ancliff_Philip	Ancliff_Philip	Ancliff_Philip	Ancliff_Philip	Ancliff_Philip	Ancliff_Philip
Ancona_E	Ancona_E	Ancona_E	Ancona_E	Ancona_E	Ancona_E	Ancona_Ermanno	Ancona_Ermanno
Ancukiewicz_M	Ancukiewicz_Marek	Ancukiewicz_Marek	Ancukiewicz_Marek	Ancukiewicz_Marek	Ancukiewicz_Marek	Ancukiewicz_Marek	Ancukiewicz_Marek
Andel_J	Andel_Johannes	Andel_Johannes	Andel_Johannes	Andel_Johannes	Andel_Johannes	Andel_Johannes	Andel_Johannes
Anderl_J	Anderl_Janet	Anderl_Janet	Anderl_Janet	Anderl_Janet	Anderl_Janet	Anderl_Janet	Anderl_Janet
Anderlini_P	Anderlini_P	Anderlini_Paolo	Anderlini_Paolo	Anderlini_Paolo	Anderlini_Paolo	Anderlini_Paolo	Anderlini_Paolo
Anderlini_P	Anderlini_Paolo	Anderlini_Paolo	Anderlini_Paolo	Anderlini_Paolo	Anderlini_Paolo	Anderlini_Paolo	Anderlini_Paolo
Anders_CK	Anders_Carey K	Anders_Carey K	Anders_Carey K	Anders_Carey K	Anders_Carey K	Anders_Carey K	Anders_Carey K
Anders_RA	Anders_Robert A	Anders_Robert A	Anders_Robert A	Anders_Robert A	Anders_Robert A	Anders_Robert A	Anders_Robert A
Andersen_E	Andersen_E	Andersen_E	Andersen_E	Andersen_E	Andersen_E	Andersen_E	Andersen_E
Andersen_JS	Andersen_J S	Andersen_J S	Andersen_J S	Andersen_J S	Andersen_J S	Andersen_J S	Andersen_J S
Andersen_JW	Andersen_J W	Andersen_Janet W	Andersen_Janet W	Andersen_Janet W	Andersen_Janet W	Andersen_Janet W	Andersen_Janet W
Andersen_JW	Andersen_Janet W	Andersen_Janet W	Andersen_Janet W	Andersen_Janet W	Andersen_Janet W	Andersen_Janet W	Andersen_Janet W
Andersen_J	Andersen_J	Andersen_Jorn	Andersen_Jorn	Andersen_Jorn	Andersen_Jorn	Andersen_Jorn	Andersen_Jorn
Andersen_JE	Andersen_J E	Andersen_J E	Andersen_J E	Andersen_J E	Andersen_J E	Andersen_Jorn	Andersen_Jorn
Andersen_J	Andersen_Jorn	Andersen_Jorn	Andersen_Jorn	Andersen_Jorn	Andersen_Jorn	Andersen_Jorn	Andersen_Jorn
Andersen_KW	Andersen_K W	Andersen_K W	Andersen_K W	Andersen_K W	Andersen_K W	Andersen_Knud West	Andersen_Knud West
Andersen_NF	Andersen_Niels Frost	Andersen_Niels Frost	Andersen_Niels Frost	Andersen_Niels Frost	Andersen_Niels Frost	Andersen_Niels Frost	Andersen_Niels Frost
Andersen_NS	Andersen_Niels S	Andersen_Niels S	Andersen_Niels S	Andersen_Niels S	Andersen_Niels S	Andersen_Niels S	Andersen_Niels S
Andersen_WA	Andersen_W A	Andersen_W A	Andersen_W A	Andersen_W A	Andersen_W A	Andersen_Willie	Andersen_Willie
Andersen_W	Andersen_Willie	Andersen_Willie	Andersen_Willie	Andersen_Willie	Andersen_Willie	Andersen_Willie	Andersen_Willie
Anderson_A	Anderson_Abraham	Anderson_Abraham	Anderson_Abraham	Anderson_Abraham	Anderson_Abraham	Anderson_Abraham	Anderson_Abraham
Anderson_B	Anderson_B	Anderson_Barry	Anderson_Barry	Anderson_Barry	Anderson_Barry	Anderson_Barry	Anderson_Barry
Anderson_B	Anderson_Barry	Anderson_Barry	Anderson_Barry	Anderson_Barry	Anderson_Barry	Anderson_Barry	Anderson_Barry
Anderson_C	Anderson_C	Anderson_C	Anderson_C	Anderson_C	Anderson_C	Anderson_Cathy	Anderson_Cathy
Anderson_DM	Anderson_Daniel M	Anderson_Daniel M	Anderson_Daniel M	Anderson_Daniel M	Anderson_Daniel M	Anderson_Daniel M	Anderson_Daniel M
Anderson_H	Anderson_H	Anderson_H	Anderson_H	Anderson_H	Anderson_H	Anderson_H	Anderson_Harald
Anderson_H	Anderson_Harald	Anderson_Harald	Anderson_Harald	Anderson_Harald	Anderson_Harald	Anderson_Harald	Anderson_Harald
Anderson_H	Anderson_H	Anderson_H	Anderson_H	Anderson_H	Anderson_H	Anderson_H	Anderson_Heather
Anderson_H	Anderson_Heather	Anderson_Heather	Anderson_Heather	Anderson_Heather	Anderson_Heather	Anderson_Heather	Anderson_Heather
Anderson_J	Anderson_J	Anderson_J	Anderson_J B	Anderson_J B	Anderson_J B	Anderson_James B	Anderson_James B
Anderson_JB	Anderson_J B	Anderson_J B	Anderson_J B	Anderson_J B	Anderson_J B	Anderson_James B	Anderson_James B
Anderson_JR	Anderson_J R	Anderson_James R	Anderson_James R	Anderson_James R	Anderson_James R	Anderson_James R	Anderson_James R
Anderson_JR	Anderson_James R	Anderson_James R	Anderson_James R	Anderson_James R	Anderson_James R	Anderson_James R	Anderson_James R
Anderson_JE	Anderson_Jeanne E	Anderson_Jeanne E	Anderson_Jeanne E	Anderson_Jeanne E	Anderson_Jeanne E	Anderson_Jeanne E	Anderson_Jeanne E
Anderson_J	Anderson_Jeffrey	Anderson_Jeffrey	Anderson_Jeffrey	Anderson_Jeffrey	Anderson_Jeffrey	Anderson_Jeffrey	Anderson_Jeffrey
Anderson_JJ	Anderson_J J	Anderson_Jennifer J	Anderson_Jennifer J	Anderson_Jennifer J	Anderson_Jennifer J	Anderson_Jennifer J	Anderson_Jennifer J
Anderson_JJ	Anderson_Jennifer J	Anderson_Jennifer J	Anderson_Jennifer J	Anderson_Jennifer J	Anderson_Jennifer J	Anderson_Jennifer J	Anderson_Jennifer J
Anderson_J	Anderson_John	Anderson_John	Anderson_John	Anderson_John	Anderson_John	Anderson_John	Anderson_John
Anderson_KS	Anderson_Karen S	Anderson_Karen S	Anderson_Karen S	Anderson_Karen S	Anderson_Karen S	Anderson_Karen S	Anderson_Karen S
Anderson_KC	Anderson_K C	Anderson_Kenneth C	Anderson_Kenneth C	Anderson_Kenneth C	Anderson_Kenneth C	Anderson_Kenneth C	Anderson_Kenneth C
Anderson_KC	Anderson_Kenneth C	Anderson_Kenneth C	Anderson_Kenneth C	Anderson_Kenneth C	Anderson_Kenneth C	Anderson_Kenneth C	Anderson_Kenneth C
Anderson_K	Anderson_Kenneth	Anderson_Kenneth	Anderson_Kenneth C	Anderson_Kenneth C	Anderson_Kenneth C	Anderson_Kenneth C	Anderson_Kenneth C
Anderson_K	Anderson_Kenneth C	Anderson_Kenneth C	Anderson_Kenneth C	Anderson_Kenneth C	Anderson_Kenneth C	Anderson_Kenneth C	Anderson_Kenneth C
Anderson_L	Anderson_L	Anderson_L	Anderson_L	Anderson_L	Anderson_L	Anderson_Lee	Anderson_Lee
Anderson_MA	Anderson_Mary Ann	Anderson_Mary Ann	Anderson_Mary Ann	Anderson_Mary Ann	Anderson_Mary Ann	Anderson_Mary Ann	Anderson_Mary Ann
Anderson_MJ	Anderson_M J	Anderson_M J	Anderson_M J	Anderson_M J	Anderson_M J	Anderson_Michael J	Anderson_Michael J
Anderson_ND	Anderson_Nicole D	Anderson_Nicole D	Anderson_Nicole D	Anderson_Nicole D	Anderson_Nicole D	Anderson_Nicole D	Anderson_Nicole D
Anderson_P	Anderson_P	Anderson_P	Anderson_P	Anderson_P	Anderson_P	Anderson_P	Anderson_P
Anderson_PM	Anderson_Peter M	Anderson_Peter M	Anderson_Peter M	Anderson_Peter M	Anderson_Peter M	Anderson_Peter M	Anderson_Peter M
Anderson_RT	Anderson_R T	Anderson_R T	Anderson_R T	Anderson_R T	Anderson_R T	Anderson_Richard T	Anderson_Richard T
Anderson_RD	Anderson_Russell D	Anderson_Russell D	Anderson_Russell D	Anderson_Russell D	Anderson_Russell D	Anderson_Russell D	Anderson_Russell D
Anderson_S	Anderson_Sibyl	Anderson_Sibyl	Anderson_Sibyl	Anderson_Sibyl	Anderson_Sibyl	Anderson_Sibyl	Anderson_Sibyl
Anderson_S	Anderson_S	Anderson_S	Anderson_S	Anderson_S	Anderson_Stewart J	Anderson_Stewart J	Anderson_Stewart J
Anderson_SJ	Anderson_S J	Anderson_Stewart J	Anderson_Stewart J	Anderson_Stewart J	Anderson_Stewart J	Anderson_Stewart J	Anderson_Stewart J
Anderson_S	Anderson_Stewart	Anderson_Stewart	Anderson_Stewart J	Anderson_Stewart J	Anderson_Stewart J	Anderson_Stewart J	Anderson_Stewart J
Anderson_S	Anderson_Stewart	Anderson_Stewart	Anderson_Stewart	Anderson_Stewart	Anderson_Stewart J	Anderson_Stewart J	Anderson_Stewart J
Anderson_SJ	Anderson_Stewart J	Anderson_Stewart J	Anderson_Stewart J	Anderson_Stewart J	Anderson_Stewart J	Anderson_Stewart J	Anderson_Stewart J
Anderson_T	Anderson_Tara	Anderson_Tara	Anderson_Tara	Anderson_Tara	Anderson_Tara	Anderson_Tara	Anderson_Tara
Anderson_T	Anderson_T	Anderson_T	Anderson_T	Anderson_T	Anderson_Thomas	Anderson_Thomas	Anderson_Thomas
Anderson_T	Anderson_Thomas	Anderson_Thomas	Anderson_Thomas	Anderson_Thomas	Anderson_Thomas	Anderson_Thomas	Anderson_Thomas
Andersson_B	Andersson_B	Andersson_Borje	Andersson_Borje S	Andersson_Borje S	Andersson_Borje S	Andersson_Borje S	Andersson_Borje S
Andersson_BS	Andersson_Borje S	Andersson_Borje S	Andersson_Borje S	Andersson_Borje S	Andersson_Borje S	Andersson_Borje S	Andersson_Borje S
Andersson_BS	Andersson_B S	Andersson_Borje S	Andersson_Borje S	Andersson_Borje S	Andersson_Borje S	Andersson_Borje S	Andersson_Borje S
Andersson_B	Andersson_Borje	Andersson_Borje	Andersson_Borje S	Andersson_Borje S	Andersson_Borje S	Andersson_Borje S	Andersson_Borje S
Andersson_H	Andersson_Haakan	Andersson_Haakan	Andersson_Haakan	Andersson_Haakan	Andersson_Haakan	Andersson_Haakan	Andersson_Haakan
Andersson_H	Andersson_H	Andersson_Haakan	Andersson_Haakan	Andersson_Haakan	Andersson_Haakan	Andersson_Haakan	Andersson_Haakan
Andersson_M	Andersson_M	Andersson_Michael	Andersson_Michael	Andersson_Michael	Andersson_Michael	Andersson_Michael	Andersson_Michael
Andersson_M	Andersson_Michael	Andersson_Michael	Andersson_Michael	Andersson_Michael	Andersson_Michael	Andersson_Michael	Andersson_Michael
Anderson_M	Anderson_Michael	Anderson_Michael	Anderson_Michael	Anderson_Michael	Anderson_Michael	Andersson_Michael	Andersson_Michael
Andersson_R	Andersson_R	Andersson_R	Andersson_R	Andersson_R	Andersson_R	Andersson_Ronny	Andersson_Ronny
Ando_J	Ando_Jiro	Ando_Jiro	Ando_Jiro	Ando_Jiro	Ando_Jiro	Ando_Jiro	Ando_Jiro
Ando_K	Ando_Kiyoshi	Ando_Kiyoshi	Ando_Kiyoshi	Ando_Kiyoshi	Ando_Kiyoshi	Ando_Kiyoshi	Ando_Kiyoshi
Ando_M	Ando_Masahiko	Ando_Masahiko	Ando_Masahiko	Ando_Masahiko	Ando_Masahiko	Ando_Masahiko	Ando_Masahiko
Ando_M	Ando_M	Ando_M	Ando_M	Ando_M	Ando_M	Ando_M	Ando_Masahiko
Ando_M	Ando_Masahiro	Ando_Masahiro	Ando_Masahiro	Ando_Masahiro	Ando_Masahiro	Ando_Masahiro	Ando_Masahiro
Ando_M	Ando_Masashi	Ando_Masashi	Ando_Masashi	Ando_Masashi	Ando_Masashi	Ando_Masashi	Ando_Masashi
Ando_N	Ando_N	Ando_Nobutoshi	Ando_Nobutoshi	Ando_Nobutoshi	Ando_Nobutoshi	Ando_Nobutoshi	Ando_Nobutoshi
Ando_N	Ando_Nobutoshi	Ando_Nobutoshi	Ando_Nobutoshi	Ando_Nobutoshi	Ando_Nobutoshi	Ando_Nobutoshi	Ando_Nobutoshi
Ando_Y	Ando_Yuichi	Ando_Yuichi	Ando_Yuichi	Ando_Yuichi	Ando_Yuichi	Ando_Yuichi	Ando_Yuichi
Andoh_J	Andoh_J	Andoh_J	Andoh_J	Andoh_J	Andoh_J	Andoh_J	Andoh_J
Andorsky_D	Andorsky_David	Andorsky_David	Andorsky_David	Andorsky_David	Andorsky_David	Andorsky_David	Andorsky_David
Andre_F	Andre_Fabrice	Andre_Fabrice	Andre_Fabrice	Andre_Fabrice	Andre_Fabrice	Andre_Fabrice	Andre_Fabrice
Andre_M	Andre_Marc	Andre_Marc	Andre_Marc	Andre_Marc	Andre_Marc	Andre_Marc P E	Andre_Marc P E
Andre_M	Andre_M	Andre_Marc	Andre_Marc	Andre_Marc	Andre_Marc	Andre_Marc P E	Andre_Marc P E
Andre_MP	Andre_Marc P E	Andre_Marc P E	Andre_Marc P E	Andre_Marc P E	Andre_Marc P E	Andre_Marc P E	Andre_Marc P E
Andre_MPE	Andre_Marc P E	Andre_Marc P E	Andre_Marc P E	Andre_Marc P E	Andre_Marc P E	Andre_Marc P E	Andre_Marc P E
Andre_N	Andre_Niko	Andre_Niko	Andre_Niko	Andre_Niko	Andre_Niko	Andre_Niko	Andre_Niko
Andre_T	Andre_T	Andre_Thierry	Andre_Thierry	Andre_Thierry	Andre_Thierry	Andre_Thierry	Andre_Thierry
Andre_T	Andre_Thierry	Andre_Thierry	Andre_Thierry	Andre_Thierry	Andre_Thierry	Andre_Thierry	Andre_Thierry
Andreadis_CH	Andreadis_C H	Andreadis_C H	Andreadis_C H	Andreadis_C H	Andreadis_C H	Andreadis_Charalambos	Andreadis_Charalambos
Andreadis_C	Andreadis_Charalambos	Andreadis_Charalambos	Andreadis_Charalambos	Andreadis_Charalambos	Andreadis_Charalambos	Andreadis_Charalambos	Andreadis_Charalambos
Andreas_S	Andreas_Stefan	Andreas_Stefan	Andreas_Stefan	Andreas_Stefan	Andreas_Stefan	Andreas_Stefan	Andreas_Stefan
Andreasson_B	Andreasson_Bjoern	Andreasson_Bjoern	Andreasson_Bjoern	Andreasson_Bjoern	Andreasson_Bjoern	Andreasson_Bjoern	Andreasson_Bjoern
Andreeff_M	Andreeff_M	Andreeff_Michael	Andreeff_Michael	Andreeff_Michael	Andreeff_Michael	Andreeff_Michael	Andreeff_Michael
Andreeff_M	Andreeff_Michael	Andreeff_Michael	Andreeff_Michael	Andreeff_Michael	Andreeff_Michael	Andreeff_Michael	Andreeff_Michael
Andreesen_R	Andreesen_Reinhard	Andreesen_Reinhard	Andreesen_Reinhard	Andreesen_Reinhard	Andreesen_Reinhard	Andreesen_Reinhard	Andreesen_Reinhard
Andreola_G	Andreola_Giovanna	Andreola_Giovanna	Andreola_Giovanna	Andreola_Giovanna	Andreola_Giovanna	Andreola_Giovanna	Andreola_Giovanna
Andreou_C	Andreou_Cal	Andreou_Cal	Andreou_Cal	Andreou_Cal	Andreou_Cal	Andreou_Cal	Andreou_Cal
Andres_R	Andres_Raquel	Andres_Raquel	Andres_Raquel	Andres_Raquel	Andres_Raquel	Andres_Raquel	Andres_Raquel
Andresen_Daniil_C	Andresen Daniil_Corina	Andresen Daniil_Corina	Andresen Daniil_Corina	Andresen Daniil_Corina	Andresen Daniil_Corina	Andresen Daniil_Corina	Andresen Daniil_Corina
Andreuccetti_M	Andreuccetti_Michele	Andreuccetti_Michele	Andreuccetti_Michele	Andreuccetti_Michele	Andreuccetti_Michele	Andreuccetti_Michele	Andreuccetti_Michele
Andrews_C	Andrews_Chris	Andrews_Chris	Andrews_Chris	Andrews_Chris	Andrews_Chris	Andrews_Chris	Andrews_Chris
Andrews_GI	Andrews_Glen I	Andrews_Glen I	Andrews_Glen I	Andrews_Glen I	Andrews_Glen I	Andrews_Glen I	Andrews_Glen I
Andrews_MB	Andrews_Michael B	Andrews_Michael B	Andrews_Michael B	Andrews_Michael B	Andrews_Michael B	Andrews_Michael B	Andrews_Michael B
Andrien_JM	Andrien_J M	Andrien_J M	Andrien_J M	Andrien_J M	Andrien_J M	Andrien_J M	Andrien_J M
Andrieu_JM	Andrieu_Jean Marie	Andrieu_Jean Marie	Andrieu_Jean Marie	Andrieu_Jean Marie	Andrieu_Jean Marie	Andrieu_Jean Marie	Andrieu_Jean Marie
Andritsos_LA	Andritsos_Leslie A	Andritsos_Leslie A	Andritsos_Leslie A	Andritsos_Leslie A	Andritsos_Leslie A	Andritsos_Leslie A	Andritsos_Leslie A
Androulakis_I	Androulakis_Ioannis	Androulakis_Ioannis	Androulakis_Ioannis	Androulakis_Ioannis	Androulakis_Ioannis	Androulakis_Ioannis	Androulakis_Ioannis
Androulakis_N	Androulakis_Nikolaos	Androulakis_Nikolaos	Androulakis_Nikolaos	Androulakis_Nikolaos	Androulakis_Nikolaos	Androulakis_Nikolaos	Androulakis_Nikolaos
Androulakis_N	Androulakis_N	Androulakis_Nikolaos	Androulakis_Nikolaos	Androulakis_Nikolaos	Androulakis_Nikolaos	Androulakis_Nikolaos	Androulakis_Nikolaos
Andrulis_IL	Andrulis_Irene L	Andrulis_Irene L	Andrulis_Irene L	Andrulis_Irene L	Andrulis_Irene L	Andrulis_Irene L	Andrulis_Irene L
Andtbacka_RH	Andtbacka_Robert H I	Andtbacka_Robert H I	Andtbacka_Robert H I	Andtbacka_Robert H I	Andtbacka_Robert H I	Andtbacka_Robert H I	Andtbacka_Robert H I
Ang_A	Ang_Agnes	Ang_Agnes	Ang_Agnes	Ang_Agnes	Ang_Agnes	Ang_Agnes	Ang_Agnes
Ang_KK	Ang_Kie Kian	Ang_Kie Kian	Ang_Kie Kian	Ang_Kie Kian	Ang_Kie Kian	Ang_Kie Kian	Ang_Kie Kian
Ang_KK	Ang_K Kian	Ang_K Kian	Ang_K Kian	Ang_K Kian	Ang_Kie Kian	Ang_Kie Kian	Ang_Kie Kian
Ang_K	Ang_Kian	Ang_Kian	Ang_Kian K	Ang_Kian K	Ang_Kie Kian	Ang_Kie Kian	Ang_Kie Kian
Ang_KK	Ang_Kian K	Ang_Kian K	Ang_Kian K	Ang_Kian K	Ang_Kie Kian	Ang_Kie Kian	Ang_Kie Kian
Ang_MK	Ang_Mei Kim	Ang_Mei Kim	Ang_Mei Kim	Ang_Mei Kim	Ang_Mei Kim	Ang_Mei Kim	Ang_Mei Kim
Ang_PT	Ang_P T	Ang_P T	Ang_P T	Ang_P T	Ang_P T	Ang_Peng Tiam	Ang_Peng Tiam
Angele_M	Angele_Martin	Angele_Martin	Angele_Martin	Angele_Martin	Angele_Martin	Angele_Martin	Angele_Martin
Angeli_A	Angeli_Alberto	Angeli_Alberto	Angeli_Alberto	Angeli_Alberto	Angeli_Alberto	Angeli_Alberto	Angeli_Alberto
Angelopoulou_MK	Angelopoulou_Maria K	Angelopoulou_Maria K	Angelopoulou_Maria K	Angelopoulou_Maria K	Angelopoulou_Maria K	Angelopoulou_Maria K	Angelopoulou_Maria K
Angelot_Delettre_F	Angelot Delettre_Fanny	Angelot Delettre_Fanny	Angelot Delettre_Fanny	Angelot Delettre_Fanny	Angelot Delettre_Fanny	Angelot Delettre_Fanny	Angelot Delettre_Fanny
Angelsen_A	Angelsen_Anders	Angelsen_Anders	Angelsen_Anders	Angelsen_Anders	Angelsen_Anders	Angelsen_Anders	Angelsen_Anders
Angelucci_E	Angelucci_E	Angelucci_Emanuele	Angelucci_Emanuele	Angelucci_Emanuele	Angelucci_Emanuele	Angelucci_Emanuele	Angelucci_Emanuele
Angelucci_E	Angelucci_Emanuele	Angelucci_Emanuele	Angelucci_Emanuele	Angelucci_Emanuele	Angelucci_Emanuele	Angelucci_Emanuele	Angelucci_Emanuele
Angermund_R	Angermund_Ralf	Angermund_Ralf	Angermund_Ralf	Angermund_Ralf	Angermund_Ralf	Angermund_Ralf	Angermund_Ralf
Anghel_R	Anghel_Rodica	Anghel_Rodica	Anghel_Rodica	Anghel_Rodica	Anghel_Rodica	Anghel_Rodica	Anghel_Rodica
Angiolillo_A	Angiolillo_Anne	Angiolillo_Anne	Angiolillo_Anne L	Angiolillo_Anne L	Angiolillo_Anne L	Angiolillo_Anne L	Angiolillo_Anne L
Angiolillo_AL	Angiolillo_Anne L	Angiolillo_Anne L	Angiolillo_Anne L	Angiolillo_Anne L	Angiolillo_Anne L	Angiolillo_Anne L	Angiolillo_Anne L
Anglaret_B	Anglaret_Bruno	Anglaret_Bruno	Anglaret_Bruno	Anglaret_Bruno	Anglaret_Bruno	Anglaret_Bruno	Anglaret_Bruno
Anglaret_B	Anglaret_B	Anglaret_Bruno	Anglaret_Bruno	Anglaret_Bruno	Anglaret_Bruno	Anglaret_Bruno	Anglaret_Bruno
Anglin_P	Anglin_Peter	Anglin_Peter	Anglin_Peter	Anglin_Peter	Anglin_Peter	Anglin_Peter	Anglin_Peter
Angrilli_F	Angrilli_Francesco	Angrilli_Francesco	Angrilli_Francesco	Angrilli_Francesco	Angrilli_Francesco	Angrilli_Francesco	Angrilli_Francesco
Angyalfi_S	Angyalfi_Steve	Angyalfi_Steve	Angyalfi_Steve	Angyalfi_Steve	Angyalfi_Steve	Angyalfi_Steve	Angyalfi_Steve
Anker_CJ	Anker_Christopher J	Anker_Christopher J	Anker_Christopher J	Anker_Christopher J	Anker_Christopher J	Anker_Christopher J	Anker_Christopher J
Anker_G	Anker_G	Anker_G	Anker_G	Anker_G	Anker_G	Anker_Gun	Anker_Gun
Annamalai_L	Annamalai_Lakshmanan	Annamalai_Lakshmanan	Annamalai_Lakshmanan	Annamalai_Lakshmanan	Annamalai_Lakshmanan	Annamalai_Lakshmanan	Annamalai_Lakshmanan
Anne_PR	Anne_P Rani	Anne_P Rani	Anne_P Rani	Anne_P Rani	Anne_P Rani	Anne_P Rani	Anne_P Rani
Annechini_G	Annechini_Giorgia	Annechini_Giorgia	Annechini_Giorgia	Annechini_Giorgia	Annechini_Giorgia	Annechini_Giorgia	Annechini_Giorgia
Annecke_K	Annecke_K	Annecke_K	Annecke_K	Annecke_K	Annecke_K	Annecke_K	Annecke_K
Annino_L	Annino_Luciana	Annino_Luciana	Annino_Luciana	Annino_Luciana	Annino_Luciana	Annino_Luciana	Annino_Luciana
Annunziata_A	Annunziata_Annalisa	Annunziata_Annalisa	Annunziata_Annalisa	Annunziata_Annalisa	Annunziata_Annalisa	Annunziata_Annalisa	Annunziata_Annalisa
Anota_A	Anota_Amelie	Anota_Amelie	Anota_Amelie	Anota_Amelie	Anota_Amelie	Anota_Amelie	Anota_Amelie
Ansari_R	Ansari_R	Ansari_Rafat	Ansari_Rafat H	Ansari_Rafat H	Ansari_Rafat H	Ansari_Rafat H	Ansari_Rafat H
Ansari_H	Ansari_H	Ansari_H	Ansari_H	Ansari_H	Ansari_H	Ansari_Rafat H	Ansari_Rafat H
Ansari_RH	Ansari_Rafat H	Ansari_Rafat H	Ansari_Rafat H	Ansari_Rafat H	Ansari_Rafat H	Ansari_Rafat H	Ansari_Rafat H
Ansari_R	Ansari_Rafat	Ansari_Rafat	Ansari_Rafat H	Ansari_Rafat H	Ansari_Rafat H	Ansari_Rafat H	Ansari_Rafat H
Ansari_RH	Ansari_R H	Ansari_Rafat H	Ansari_Rafat H	Ansari_Rafat H	Ansari_Rafat H	Ansari_Rafat H	Ansari_Rafat H
Ansell_P	Ansell_Peter	Ansell_Peter	Ansell_Peter	Ansell_Peter	Ansell_Peter	Ansell_Peter	Ansell_Peter
Ansell_SM	Ansell_Stephen M	Ansell_Stephen M	Ansell_Stephen M	Ansell_Stephen M	Ansell_Stephen M	Ansell_Stephen M	Ansell_Stephen M
Ansell_SM	Ansell_S M	Ansell_Stephen M	Ansell_Stephen M	Ansell_Stephen M	Ansell_Stephen M	Ansell_Stephen M	Ansell_Stephen M
Ansell_S	Ansell_Stephen	Ansell_Stephen	Ansell_Stephen M	Ansell_Stephen M	Ansell_Stephen M	Ansell_Stephen M	Ansell_Stephen M
Anselmo_AP	Anselmo_A P	Anselmo_Anna Paola	Anselmo_Anna Paola	Anselmo_Anna Paola	Anselmo_Anna Paola	Anselmo_Anna Paola	Anselmo_Anna Paola
Anselmo_AP	Anselmo_Anna Paola	Anselmo_Anna Paola	Anselmo_Anna Paola	Anselmo_Anna Paola	Anselmo_Anna Paola	Anselmo_Anna Paola	Anselmo_Anna Paola
Ansfield_FJ	Ansfield_F J	Ansfield_F J	Ansfield_F J	Ansfield_F J	Ansfield_F J	Ansfield_Fred J	Ansfield_Fred J
Anter_AH	Anter_A H	Anter_A H	Anter_A H	Anter_A H	Anter_A H	Anter_A H	Anter_A H
Anthoney_A	Anthoney_Alan	Anthoney_Alan	Anthoney_Alan	Anthoney_Alan	Anthoney_Alan	Anthoney_Alan	Anthoney_Alan
Anthony_A	Anthony_Alan	Anthony_Alan	Anthony_Alan	Anthony_Alan	Anthony_Alan	Anthony_Alan	Anthony_Alan
Anthony_SP	Anthony_Stephen P	Anthony_Stephen P	Anthony_Stephen P	Anthony_Stephen P	Anthony_Stephen P	Anthony_Stephen P	Anthony_Stephen P
Antimi_M	Antimi_Mauro	Antimi_Mauro	Antimi_Mauro	Antimi_Mauro	Antimi_Mauro	Antimi_Mauro	Antimi_Mauro
Antin_JH	Antin_J H	Antin_Joseph H	Antin_Joseph H	Antin_Joseph H	Antin_Joseph H	Antin_Joseph H	Antin_Joseph H
Antin_JH	Antin_Joseph H	Antin_Joseph H	Antin_Joseph H	Antin_Joseph H	Antin_Joseph H	Antin_Joseph H	Antin_Joseph H
Antinori_A	Antinori_Andrea	Antinori_Andrea	Antinori_Andrea	Antinori_Andrea	Antinori_Andrea	Antinori_Andrea	Antinori_Andrea
Antman_K	Antman_K	Antman_K	Antman_K	Antman_K	Antman_K	Antman_Karen	Antman_Karen
Anton_Torres_A	Anton Torres_A	Anton Torres_A	Anton Torres_A	Anton Torres_A	Anton Torres_A	Anton Torres_A	Anton Torres_A
Anton_A	Anton_A	Anton_Antonio	Anton_Antonio	Anton_Antonio	Anton_Antonio	Anton_Antonio	Anton_Antonio
Anton_A	Anton_Antonio	Anton_Antonio	Anton_Antonio	Anton_Antonio	Anton_Antonio	Anton_Antonio	Anton_Antonio
Antonarakis_ES	Antonarakis_Emmanuel S	Antonarakis_Emmanuel S	Antonarakis_Emmanuel S	Antonarakis_Emmanuel S	Antonarakis_Emmanuel S	Antonarakis_Emmanuel S	Antonarakis_Emmanuel S
Antonelli_G	Antonelli_G	Antonelli_G	Antonelli_G	Antonelli_G	Antonelli_G	Antonelli_G	Antonelli_G
Antonescu_CR	Antonescu_Cristina R	Antonescu_Cristina R	Antonescu_Cristina R	Antonescu_Cristina R	Antonescu_Cristina R	Antonescu_Cristina R	Antonescu_Cristina R
Antonia_S	Antonia_Scott	Antonia_Scott	Antonia_Scott J	Antonia_Scott J	Antonia_Scott J	Antonia_Scott J	Antonia_Scott J
Antonia_SJ	Antonia_Scott J	Antonia_Scott J	Antonia_Scott J	Antonia_Scott J	Antonia_Scott J	Antonia_Scott J	Antonia_Scott J
Antonia_S	Antonia_Scott	Antonia_Scott	Antonia_Scott	Antonia_Scott	Antonia_Scott	Antonia_Scott J	Antonia_Scott J
Antonini_NF	Antonini_Ninja F	Antonini_Ninja F	Antonini_Ninja F	Antonini_Ninja F	Antonini_Ninja F	Antonini_Ninja F	Antonini_Ninja F
Garcia_T	Garcia_T	Garcia_T	Garcia_T	Garcia_T	Garcia_T	Antonio Garcia_Teresa	Antonio Garcia_Teresa
Antoniotti_C	Antoniotti_Carlotta	Antoniotti_Carlotta	Antoniotti_Carlotta	Antoniotti_Carlotta	Antoniotti_Carlotta	Antoniotti_Carlotta	Antoniotti_Carlotta
Antoniou_D	Antoniou_D	Antoniou_D	Antoniou_D	Antoniou_D	Antoniou_D	Antoniou_Dimosthenis	Antoniou_Dimosthenis
Antoniou_N	Antoniou_Nicos	Antoniou_Nicos	Antoniou_Nicos	Antoniou_Nicos	Antoniou_Nicos	Antoniou_Nicos	Antoniou_Nicos
Antonuzzo_L	Antonuzzo_L	Antonuzzo_L	Antonuzzo_L	Antonuzzo_L	Antonuzzo_L	Antonuzzo_L	Antonuzzo_L
Anttila_P	Anttila_Pekka	Anttila_Pekka	Anttila_Pekka	Anttila_Pekka	Anttila_Pekka	Anttila_Pekka	Anttila_Pekka
Antunovic_P	Antunovic_Petar	Antunovic_Petar	Antunovic_Petar	Antunovic_Petar	Antunovic_Petar	Antunovic_Petar	Antunovic_Petar
Anz_B	Anz_Bertrand	Anz_Bertrand	Anz_Bertrand	Anz_Bertrand	Anz_Bertrand	Anz_Bertrand	Anz_Bertrand
Aogi_K	Aogi_K	Aogi_Kenjiro	Aogi_Kenjiro	Aogi_Kenjiro	Aogi_Kenjiro	Aogi_Kenjiro	Aogi_Kenjiro
Aogi_K	Aogi_Kenjiro	Aogi_Kenjiro	Aogi_Kenjiro	Aogi_Kenjiro	Aogi_Kenjiro	Aogi_Kenjiro	Aogi_Kenjiro
Aoki_D	Aoki_Daisuke	Aoki_Daisuke	Aoki_Daisuke	Aoki_Daisuke	Aoki_Daisuke	Aoki_Daisuke	Aoki_Daisuke
Aoki_Y	Aoki_Yoichi	Aoki_Yoichi	Aoki_Yoichi	Aoki_Yoichi	Aoki_Yoichi	Aoki_Yoichi	Aoki_Yoichi
Aondio_GM	Aondio_Gian Marco	Aondio_Gian Marco	Aondio_Gian Marco	Aondio_Gian Marco	Aondio_Gian Marco	Aondio_Gian Marco	Aondio_Gian Marco
Aotani_E	Aotani_Eriko	Aotani_Eriko	Aotani_Eriko	Aotani_Eriko	Aotani_Eriko	Aotani_Eriko	Aotani_Eriko
Aoudjhane_A	Aoudjhane_A	Aoudjhane_A	Aoudjhane_A	Aoudjhane_A	Aoudjhane_A	Aoudjhane_A	Aoudjhane_A
Aoudjhane_M	Aoudjhane_Malek	Aoudjhane_Malek	Aoudjhane_Malek	Aoudjhane_Malek	Aoudjhane_Malek	Aoudjhane_Malek	Aoudjhane_Malek
Aoyama_H	Aoyama_H	Aoyama_H	Aoyama_H	Aoyama_H	Aoyama_H	Aoyama_H	Aoyama_H
Aoyama_N	Aoyama_Norio	Aoyama_Norio	Aoyama_Norio	Aoyama_Norio	Aoyama_Norio	Aoyama_Norio	Aoyama_Norio
Aoyama_T	Aoyama_T	Aoyama_T	Aoyama_T	Aoyama_T	Aoyama_T	Aoyama_T	Aoyama_T
Apanovitch_AM	Apanovitch_Anne Marie	Apanovitch_Anne Marie	Apanovitch_Anne Marie	Apanovitch_Anne Marie	Apanovitch_Anne Marie	Apanovitch_Anne Marie	Apanovitch_Anne Marie
Aparicio_J	Aparicio_J	Aparicio_Jorge	Aparicio_Jorge	Aparicio_Jorge	Aparicio_Jorge	Aparicio_Jorge	Aparicio_Jorge
Aparicio_J	Aparicio_Jorge	Aparicio_Jorge	Aparicio_Jorge	Aparicio_Jorge	Aparicio_Jorge	Aparicio_Jorge	Aparicio_Jorge
Aparicio_S	Aparicio_Samuel	Aparicio_Samuel	Aparicio_Samuel	Aparicio_Samuel	Aparicio_Samuel	Aparicio_Samuel	Aparicio_Samuel
Aparicio_T	Aparicio_Thomas	Aparicio_Thomas	Aparicio_Thomas	Aparicio_Thomas	Aparicio_Thomas	Aparicio_Thomas	Aparicio_Thomas
Aparicio_T	Aparicio_T	Aparicio_Thomas	Aparicio_Thomas	Aparicio_Thomas	Aparicio_Thomas	Aparicio_Thomas	Aparicio_Thomas
Apfelbeck_U	Apfelbeck_U	Apfelbeck_U	Apfelbeck_U	Apfelbeck_U	Apfelbeck_U	Apfelbeck_Ute	Apfelbeck_Ute
Appfelstaedt_J	Appfelstaedt_J	Appfelstaedt_J	Appfelstaedt_J	Appfelstaedt_J	Appfelstaedt_J	Apffelstaedt_Justus	Apffelstaedt_Justus
Apffelstaedt_J	Apffelstaedt_J	Apffelstaedt_Justus	Apffelstaedt_Justus	Apffelstaedt_Justus	Apffelstaedt_Justus	Apffelstaedt_Justus	Apffelstaedt_Justus
Apffelstaedt_J	Apffelstaedt_Justus	Apffelstaedt_Justus	Apffelstaedt_Justus	Apffelstaedt_Justus	Apffelstaedt_Justus	Apffelstaedt_Justus	Apffelstaedt_Justus
Aplenc_R	Aplenc_Richard	Aplenc_Richard	Aplenc_Richard	Aplenc_Richard	Aplenc_Richard	Aplenc_Richard	Aplenc_Richard
Apolo_AB	Apolo_Andrea B	Apolo_Andrea B	Apolo_Andrea B	Apolo_Andrea B	Apolo_Andrea B	Apolo_Andrea B	Apolo_Andrea B
Apolone_G	Apolone_G	Apolone_G	Apolone_G	Apolone_G	Apolone_G	Apolone_Giovanni	Apolone_Giovanni
Apostolou_T	Apostolou_Theofanis	Apostolou_Theofanis	Apostolou_Theofanis	Apostolou_Theofanis	Apostolou_Theofanis	Apostolou_Theofanis	Apostolou_Theofanis
Appel_T	Appel_Tabea	Appel_Tabea	Appel_Tabea	Appel_Tabea	Appel_Tabea	Appel_Tabea	Appel_Tabea
Appel_W	Appel_Wiebke	Appel_Wiebke	Appel_Wiebke	Appel_Wiebke	Appel_Wiebke	Appel_Wiebke	Appel_Wiebke
Appelbaum_FR	Appelbaum_F R	Appelbaum_Frederick R	Appelbaum_Frederick R	Appelbaum_Frederick R	Appelbaum_Frederick R	Appelbaum_Frederick R	Appelbaum_Frederick R
Appelbaum_F	Appelbaum_F	Appelbaum_F	Appelbaum_F	Appelbaum_F	Appelbaum_F	Appelbaum_Frederick R	Appelbaum_Frederick R
Appelbaum_FR	Appelbaum_Frederick R	Appelbaum_Frederick R	Appelbaum_Frederick R	Appelbaum_Frederick R	Appelbaum_Frederick R	Appelbaum_Frederick R	Appelbaum_Frederick R
Apperley_JF	Apperley_J F	Apperley_Jane F	Apperley_Jane F	Apperley_Jane F	Apperley_Jane F	Apperley_Jane F	Apperley_Jane F
Apperley_JF	Apperley_Jane F	Apperley_Jane F	Apperley_Jane F	Apperley_Jane F	Apperley_Jane F	Apperley_Jane F	Apperley_Jane F
Apperley_J	Apperley_Jane	Apperley_Jane	Apperley_Jane F	Apperley_Jane F	Apperley_Jane F	Apperley_Jane F	Apperley_Jane F
Appiani_C	Appiani_Carlos	Appiani_Carlos	Appiani_Carlos	Appiani_Carlos	Appiani_Carlos	Appiani_Carlos	Appiani_Carlos
Appleman_LJ	Appleman_Leonard J	Appleman_Leonard J	Appleman_Leonard J	Appleman_Leonard J	Appleman_Leonard J	Appleman_Leonard J	Appleman_Leonard J
Aprea_P	Aprea_Pasquale	Aprea_Pasquale	Aprea_Pasquale	Aprea_Pasquale	Aprea_Pasquale	Aprea_Pasquale	Aprea_Pasquale
Aprile_G	Aprile_Giuseppe	Aprile_Giuseppe	Aprile_Giuseppe	Aprile_Giuseppe	Aprile_Giuseppe	Aprile_Giuseppe	Aprile_Giuseppe
Apte_RN	Apte_Ron N	Apte_Ron N	Apte_Ron N	Apte_Ron N	Apte_Ron N	Apte_Ron N	Apte_Ron N
Aqui_NA	Aqui_Nicole A	Aqui_Nicole A	Aqui_Nicole A	Aqui_Nicole A	Aqui_Nicole A	Aqui_Nicole A	Aqui_Nicole A
Aragon_Ching_JB	Aragon Ching_Jeanny B	Aragon Ching_Jeanny B	Aragon Ching_Jeanny B	Aragon Ching_Jeanny B	Aragon Ching_Jeanny B	Aragon Ching_Jeanny B	Aragon Ching_Jeanny B
Arahmani_A	Arahmani_Amal	Arahmani_Amal	Arahmani_Amal	Arahmani_Amal	Arahmani_Amal	Arahmani_Amal	Arahmani_Amal
Arai_K	Arai_Kuniyoshi	Arai_Kuniyoshi	Arai_Kuniyoshi	Arai_Kuniyoshi	Arai_Kuniyoshi	Arai_Kuniyoshi	Arai_Kuniyoshi
Arai_S	Arai_Sally	Arai_Sally	Arai_Sally	Arai_Sally	Arai_Sally	Arai_Sally	Arai_Sally
Arai_Y	Arai_Yasuaki	Arai_Yasuaki	Arai_Yasuaki	Arai_Yasuaki	Arai_Yasuaki	Arai_Yasuaki	Arai_Yasuaki
Arai_Y	Arai_Yoichi	Arai_Yoichi	Arai_Yoichi	Arai_Yoichi	Arai_Yoichi	Arai_Yoichi	Arai_Yoichi
Arakelyan_N	Arakelyan_N	Arakelyan_Nina	Arakelyan_Nina	Arakelyan_Nina	Arakelyan_Nina	Arakelyan_Nina	Arakelyan_Nina
Arakelyan_N	Arakelyan_Nina	Arakelyan_Nina	Arakelyan_Nina	Arakelyan_Nina	Arakelyan_Nina	Arakelyan_Nina	Arakelyan_Nina
Araki_K	Araki_K	Araki_K	Araki_K	Araki_K	Araki_K	Araki_K	Araki_K
Araki_N	Araki_Nobuhito	Araki_Nobuhito	Araki_Nobuhito	Araki_Nobuhito	Araki_Nobuhito	Araki_Nobuhito	Araki_Nobuhito
Arana_Yi_C	Arana Yi_C	Arana Yi_C	Arana Yi_C	Arana Yi_C	Arana Yi_C	Arana Yi_C	Arana Yi_C
Arance_A	Arance_Ana	Arance_Ana	Arance_Ana M	Arance_Ana M	Arance_Ana M	Arance_Ana M	Arance_Ana M
Arance_A	Arance_A	Arance_Ana	Arance_Ana M	Arance_Ana M	Arance_Ana M	Arance_Ana M	Arance_Ana M
Arance_AM	Arance_Ana M	Arance_Ana M	Arance_Ana M	Arance_Ana M	Arance_Ana M	Arance_Ana M	Arance_Ana M
Aranda_E	Aranda_E	Aranda_Enrique	Aranda_Enrique	Aranda_Enrique	Aranda_Enrique	Aranda_Enrique	Aranda_Enrique
Aranda_E	Aranda_Enrique	Aranda_Enrique	Aranda_Enrique	Aranda_Enrique	Aranda_Enrique	Aranda_Enrique	Aranda_Enrique
Aranda_I	Aranda_Ignacio	Aranda_Ignacio	Aranda_Ignacio	Aranda_Ignacio	Aranda_Ignacio	Aranda_Ignacio	Aranda_Ignacio
Aranda_J	Aranda_J	Aranda_J	Aranda_J	Aranda_J	Aranda_J	Aranda_J	Aranda_J
Arasteh_K	Arasteh_K	Arasteh_K	Arasteh_K	Arasteh_K	Arasteh_K	Arasteh_Keikawus	Arasteh_Keikawus
Araujo_C	Araujo_Carla	Araujo_Carla	Araujo_Carla	Araujo_Carla	Araujo_Carla	Araujo_Carla	Araujo_Carla
Araujo_JC	Araujo_John C	Araujo_John C	Araujo_John C	Araujo_John C	Araujo_John C	Araujo_John C	Araujo_John C
de_Lima_Araujo_LH	Araujo_Luiz Henrique de Lima	Araujo_Luiz Henrique de Lima	Araujo_Luiz Henrique de Lima	Araujo_Luiz Henrique de Lima	Araujo_Luiz Henrique de Lima	Araujo_Luiz Henrique de Lima	Araujo_Luiz Henrique de Lima
Aravantinos_G	Aravantinos_G	Aravantinos_Gerasimos	Aravantinos_Gerasimos	Aravantinos_Gerasimos	Aravantinos_Gerasimos	Aravantinos_Gerasimos	Aravantinos_Gerasimos
Aravantinos_G	Aravantinos_Gerasimos	Aravantinos_Gerasimos	Aravantinos_Gerasimos	Aravantinos_Gerasimos	Aravantinos_Gerasimos	Aravantinos_Gerasimos	Aravantinos_Gerasimos
Arbogast_D	Arbogast_Daria	Arbogast_Daria	Arbogast_Daria	Arbogast_Daria	Arbogast_Daria	Arbogast_Daria	Arbogast_Daria
Arbuck_S	Arbuck_S	Arbuck_S	Arbuck_S	Arbuck_S	Arbuck_S	Arbuck_Susan G	Arbuck_Susan G
Arbuck_SG	Arbuck_Susan G	Arbuck_Susan G	Arbuck_Susan G	Arbuck_Susan G	Arbuck_Susan G	Arbuck_Susan G	Arbuck_Susan G
Arbushites_MC	Arbushites_Michael C	Arbushites_Michael C	Arbushites_Michael C	Arbushites_Michael C	Arbushites_Michael C	Arbushites_Michael C	Arbushites_Michael C
Arcaini_L	Arcaini_Luca	Arcaini_Luca	Arcaini_Luca	Arcaini_Luca	Arcaini_Luca	Arcaini_Luca	Arcaini_Luca
Arcamone_M	Arcamone_Manuela	Arcamone_Manuela	Arcamone_Manuela	Arcamone_Manuela	Arcamone_Manuela	Arcamone_Manuela	Arcamone_Manuela
Arcangeli_A	Arcangeli_Annarosa	Arcangeli_Annarosa	Arcangeli_Annarosa	Arcangeli_Annarosa	Arcangeli_Annarosa	Arcangeli_Annarosa	Arcangeli_Annarosa
Arcangeli_G	Arcangeli_G	Arcangeli_G	Arcangeli_G	Arcangeli_G	Arcangeli_G	Arcangeli_Giuseppina	Arcangeli_Giuseppina
Arcangeli_V	Arcangeli_Valentina	Arcangeli_Valentina	Arcangeli_Valentina	Arcangeli_Valentina	Arcangeli_Valentina	Arcangeli_Valentina	Arcangeli_Valentina
Arcari_A	Arcari_Annalisa	Arcari_Annalisa	Arcari_Annalisa	Arcari_Annalisa	Arcari_Annalisa	Arcari_Annalisa	Arcari_Annalisa
Arcasoy_MO	Arcasoy_Murat O	Arcasoy_Murat O	Arcasoy_Murat O	Arcasoy_Murat O	Arcasoy_Murat O	Arcasoy_Murat O	Arcasoy_Murat O
Arce_Salinas_C	Arce Salinas_Claudia	Arce Salinas_Claudia	Arce Salinas_Claudia	Arce Salinas_Claudia	Arce Salinas_Claudia	Arce Salinas_Claudia	Arce Salinas_Claudia
Arceci_RJ	Arceci_R J	Arceci_Robert J	Arceci_Robert J	Arceci_Robert J	Arceci_Robert J	Arceci_Robert J	Arceci_Robert J
Arceci_RJ	Arceci_Robert J	Arceci_Robert J	Arceci_Robert J	Arceci_Robert J	Arceci_Robert J	Arceci_Robert J	Arceci_Robert J
Arcenas_A	Arcenas_A	Arcenas_A	Arcenas_A	Arcenas_A	Arcenas_A	Arcenas_Anthony	Arcenas_Anthony
Arcese_W	Arcese_W	Arcese_William	Arcese_William	Arcese_William	Arcese_William	Arcese_William	Arcese_William
Arcese_W	Arcese_William	Arcese_William	Arcese_William	Arcese_William	Arcese_William	Arcese_William	Arcese_William
Archambault_R	Archambault_Robert	Archambault_Robert	Archambault_Robert	Archambault_Robert	Archambault_Robert	Archambault_Robert	Archambault_Robert
Archer_C	Archer_Caroline	Archer_Caroline	Archer_Caroline	Archer_Caroline	Archer_Caroline	Archer_Caroline	Archer_Caroline
Archer_L	Archer_Laura	Archer_Laura	Archer_Laura	Archer_Laura	Archer_Laura	Archer_Laura	Archer_Laura
Archer_V	Archer_Venice	Archer_Venice	Archer_Venice	Archer_Venice	Archer_Venice	Archer_Venice	Archer_Venice
Archer_V	Archer_V	Archer_Venice	Archer_Venice	Archer_Venice	Archer_Venice	Archer_Venice	Archer_Venice
Archimbaud_E	Archimbaud_E	Archimbaud_Eric	Archimbaud_Eric	Archimbaud_Eric	Archimbaud_Eric	Archimbaud_Eric	Archimbaud_Eric
Archimbaud_E	Archimbaud_Eric	Archimbaud_Eric	Archimbaud_Eric	Archimbaud_Eric	Archimbaud_Eric	Archimbaud_Eric	Archimbaud_Eric
Arcila_ME	Arcila_Maria E	Arcila_Maria E	Arcila_Maria E	Arcila_Maria E	Arcila_Maria E	Arcila_Maria E	Arcila_Maria E
Arcusa_A	Arcusa_A	Arcusa_Angels	Arcusa_Angels	Arcusa_Angels	Arcusa_Angels	Arcusa_Angels	Arcusa_Angels
Arcusa_A	Arcusa_Angels	Arcusa_Angels	Arcusa_Angels	Arcusa_Angels	Arcusa_Angels	Arcusa_Angels	Arcusa_Angels
Ardaiz_MC	Ardaiz_M C	Ardaiz_M C	Ardaiz_M C	Ardaiz_M C	Ardaiz_M C	Ardaiz_Maria Carmen	Ardaiz_Maria Carmen
Ardavanis_A	Ardavanis_A	Ardavanis_Alexandros	Ardavanis_Alexandros	Ardavanis_Alexandros	Ardavanis_Alexandros	Ardavanis_Alexandros	Ardavanis_Alexandros
Ardavanis_A	Ardavanis_Alexandros	Ardavanis_Alexandros	Ardavanis_Alexandros	Ardavanis_Alexandros	Ardavanis_Alexandros	Ardavanis_Alexandros	Ardavanis_Alexandros
Ardeshna_KM	Ardeshna_K M	Ardeshna_Kirit M	Ardeshna_Kirit M	Ardeshna_Kirit M	Ardeshna_Kirit M	Ardeshna_Kirit M	Ardeshna_Kirit M
Ardeshna_KM	Ardeshna_Kirit M	Ardeshna_Kirit M	Ardeshna_Kirit M	Ardeshna_Kirit M	Ardeshna_Kirit M	Ardeshna_Kirit M	Ardeshna_Kirit M
Ardia_A	Ardia_A	Ardia_A	Ardia_A	Ardia_A	Ardia_A	Ardia_A	Ardia_A
Ardini_E	Ardini_Elena	Ardini_Elena	Ardini_Elena	Ardini_Elena	Ardini_Elena	Ardini_Elena	Ardini_Elena
Ardizzoni_A	Ardizzoni_A	Ardizzoni_Andrea	Ardizzoni_Andrea	Ardizzoni_Andrea	Ardizzoni_Andrea	Ardizzoni_Andrea	Ardizzoni_Andrea
Ardizzoni_A	Ardizzoni_Andrea	Ardizzoni_Andrea	Ardizzoni_Andrea	Ardizzoni_Andrea	Ardizzoni_Andrea	Ardizzoni_Andrea	Ardizzoni_Andrea
Arduino_JM	Arduino_Jean Marie	Arduino_Jean Marie	Arduino_Jean Marie	Arduino_Jean Marie	Arduino_Jean Marie	Arduino_Jean Marie	Arduino_Jean Marie
Arellano_M	Arellano_Martha	Arellano_Martha	Arellano_Martha L	Arellano_Martha L	Arellano_Martha L	Arellano_Martha L	Arellano_Martha L
Arellano_ML	Arellano_Martha L	Arellano_Martha L	Arellano_Martha L	Arellano_Martha L	Arellano_Martha L	Arellano_Martha L	Arellano_Martha L
Arellano_R	Arellano_R	Arellano_Ramon	Arellano_Ramon	Arellano_Ramon	Arellano_Ramon	Arellano_Ramon	Arellano_Ramon
Arellano_R	Arellano_Ramon	Arellano_Ramon	Arellano_Ramon	Arellano_Ramon	Arellano_Ramon	Arellano_Ramon	Arellano_Ramon
Aren_O	Aren_Osvaldo	Aren_Osvaldo	Aren_Osvaldo	Aren_Osvaldo	Aren Frontera_Osvaldo Rudy	Aren Frontera_Osvaldo Rudy	Aren Frontera_Osvaldo Rudy
Aren_Frontera_O	Aren Frontera_Osvaldo	Aren Frontera_Osvaldo	Aren Frontera_Osvaldo	Aren Frontera_Osvaldo	Aren Frontera_Osvaldo Rudy	Aren Frontera_Osvaldo Rudy	Aren Frontera_Osvaldo Rudy
Frontera_OA	Frontera_Osvaldo Aren	Frontera_Osvaldo Aren	Frontera_Osvaldo Aren	Frontera_Osvaldo Aren	Aren Frontera_Osvaldo Rudy	Aren Frontera_Osvaldo Rudy	Aren Frontera_Osvaldo Rudy
Aren_OR	Aren_Osvaldo Rudy	Aren_Osvaldo Rudy	Aren_Osvaldo Rudy	Aren_Osvaldo Rudy	Aren Frontera_Osvaldo Rudy	Aren Frontera_Osvaldo Rudy	Aren Frontera_Osvaldo Rudy
Arena_FP	Arena_Francis P	Arena_Francis P	Arena_Francis P	Arena_Francis P	Arena_Francis P	Arena_Francis P	Arena_Francis P
Arena_F	Arena_Francis	Arena_Francis	Arena_Francis P	Arena_Francis P	Arena_Francis P	Arena_Francis P	Arena_Francis P
Arenare_L	Arenare_Laura	Arenare_Laura	Arenare_Laura	Arenare_Laura	Arenare_Laura	Arenare_Laura	Arenare_Laura
Argenta_PA	Argenta_Peter A	Argenta_Peter A	Argenta_Peter A	Argenta_Peter A	Argenta_Peter A	Argenta_Peter A	Argenta_Peter A
Argiles_G	Argiles_G	Argiles_Guillem	Argiles_Guillem	Argiles_Guillem	Argiles_Guillem	Argiles_Guillem	Argiles_Guillem
Argiles_G	Argiles_Guillem	Argiles_Guillem	Argiles_Guillem	Argiles_Guillem	Argiles_Guillem	Argiles_Guillem	Argiles_Guillem
Argiris_A	Argiris_Athanassios	Argiris_Athanassios	Argiris_Athanassios	Argiris_Athanassios	Argiris_Athanassios	Argiris_Athanassios	Argiris_Athanassios
Argnani_L	Argnani_Lisa	Argnani_Lisa	Argnani_Lisa	Argnani_Lisa	Argnani_Lisa	Argnani_Lisa	Argnani_Lisa
Argnani_L	Argnani_L	Argnani_Lisa	Argnani_Lisa	Argnani_Lisa	Argnani_Lisa	Argnani_Lisa	Argnani_Lisa
Argyropoulos_KV	Argyropoulos_Kimon V	Argyropoulos_Kimon V	Argyropoulos_Kimon V	Argyropoulos_Kimon V	Argyropoulos_Kimon V	Argyropoulos_Kimon V	Argyropoulos_Kimon V
Ariad_S	Ariad_S	Ariad_S	Ariad_S	Ariad_S	Ariad_S	Ariad_Shmuel	Ariad_Shmuel
Arico_M	Arico_M	Arico_Maurizio	Arico_Maurizio	Arico_Maurizio	Arico_Maurizio	Arico_Maurizio	Arico_Maurizio
Arico_M	Arico_Maurizio	Arico_Maurizio	Arico_Maurizio	Arico_Maurizio	Arico_Maurizio	Arico_Maurizio	Arico_Maurizio
Arimori_M	Arimori_M	Arimori_M	Arimori_M	Arimori_M	Arimori_M	Arimori_M	Arimori_M
Arimoto_T	Arimoto_T	Arimoto_T	Arimoto_T	Arimoto_T	Arimoto_T	Arimoto_Takuro	Arimoto_Takuro
Arioka_H	Arioka_Hitoshi	Arioka_Hitoshi	Arioka_Hitoshi	Arioka_Hitoshi	Arioka_Hitoshi	Arioka_Hitoshi	Arioka_Hitoshi
Cancela_ME	Cancela_M E	Cancela_M E	Cancela_M E	Cancela_M E	Cancela_M E	Aris Cancela_Maria Esther	Aris Cancela_Maria Esther
Aristei_C	Aristei_Cynthia	Aristei_Cynthia	Aristei_Cynthia	Aristei_Cynthia	Aristei_Cynthia	Aristei_Cynthia	Aristei_Cynthia
Ariyan_CE	Ariyan_Charlotte E	Ariyan_Charlotte E	Ariyan_Charlotte E	Ariyan_Charlotte E	Ariyan_Charlotte E	Ariyan_Charlotte E	Ariyan_Charlotte E
Ariyan_S	Ariyan_Stephan	Ariyan_Stephan	Ariyan_Stephan	Ariyan_Stephan	Ariyan_Stephan	Ariyan_Stephan	Ariyan_Stephan
Ariyoshi_Y	Ariyoshi_Y	Ariyoshi_Y	Ariyoshi_Y	Ariyoshi_Y	Ariyoshi_Y	Ariyoshi_Yutaka	Ariyoshi_Yutaka
Ariza_A	Ariza_A	Ariza_A	Ariza_A	Ariza_A	Ariza_A	Ariza_Aurelio	Ariza_Aurelio
Arkell_DG	Arkell_D G	Arkell_D G	Arkell_D G	Arkell_D G	Arkell_D G	Arkell_D G	Arkell_D G
Arkenau_HT	Arkenau_Hendrik Tobias	Arkenau_Hendrik Tobias	Arkenau_Hendrik Tobias	Arkenau_Hendrik Tobias	Arkenau_Hendrik Tobias	Arkenau_Hendrik Tobias	Arkenau_Hendrik Tobias
Arkhipov_A	Arkhipov_A	Arkhipov_A	Arkhipov_A	Arkhipov_A	Arkhipov_A	Arkhipov_Alexei	Arkhipov_Alexei
Arkin_S	Arkin_Steven	Arkin_Steven	Arkin_Steven	Arkin_Steven	Arkin_Steven	Arkin_Steven	Arkin_Steven
Arlin_Z	Arlin_Z	Arlin_Z	Arlin_Z A	Arlin_Z A	Arlin_Z A	Arlin_Zalmen A	Arlin_Zalmen A
Arlin_ZA	Arlin_Z A	Arlin_Z A	Arlin_Z A	Arlin_Z A	Arlin_Z A	Arlin_Zalmen A	Arlin_Zalmen A
Arlt_W	Arlt_Wiebke	Arlt_Wiebke	Arlt_Wiebke	Arlt_Wiebke	Arlt_Wiebke	Arlt_Wiebke	Arlt_Wiebke
Armakolas_A	Armakolas_A	Armakolas_A	Armakolas_A	Armakolas_A	Armakolas_A	Armakolas_Athanasios	Armakolas_Athanasios
Armand_JP	Armand_J P	Armand_J P	Armand_J P	Armand_J P	Armand_J P	Armand_Philippe	Armand_Philippe
Armand_P	Armand_Philippe	Armand_Philippe	Armand_Philippe	Armand_Philippe	Armand_Philippe	Armand_Philippe	Armand_Philippe
Armand_P	Armand_P	Armand_Philippe	Armand_Philippe	Armand_Philippe	Armand_Philippe	Armand_Philippe	Armand_Philippe
Armari_Alla_C	Armari Alla_Corinne	Armari Alla_Corinne	Armari Alla_Corinne	Armari Alla_Corinne	Armari Alla_Corinne	Armari Alla_Corinne	Armari Alla_Corinne
Armendariz_H	Armendariz_Hortensia	Armendariz_Hortensia	Armendariz_Hortensia	Armendariz_Hortensia	Armendariz_Hortensia	Armendariz_Hortensia	Armendariz_Hortensia
Armenian_S	Armenian_Saro	Armenian_Saro	Armenian_Saro	Armenian_Saro	Armenian_Saro	Armenian_Saro	Armenian_Saro
Armenian_S	Armenian_S	Armenian_Saro	Armenian_Saro	Armenian_Saro	Armenian_Saro	Armenian_Saro	Armenian_Saro
Armitage_A	Armitage_A	Armitage_A	Armitage_A	Armitage_A	Armitage_A	Armitage_A	Armitage_A
Armitage_GR	Armitage_G R	Armitage_G R	Armitage_G R	Armitage_G R	Armitage_G R	Armitage_George R	Armitage_George R
Armitage_JO	Armitage_J O	Armitage_James O	Armitage_James O	Armitage_James O	Armitage_James O	Armitage_James O	Armitage_James O
Armitage_J	Armitage_J	Armitage_J	Armitage_J	Armitage_J	Armitage_J	Armitage_James O	Armitage_James O
Armitage_JO	Armitage_James O	Armitage_James O	Armitage_James O	Armitage_James O	Armitage_James O	Armitage_James O	Armitage_James O
Armour_AA	Armour_Alison A	Armour_Alison A	Armour_Alison A	Armour_Alison A	Armour_Alison A	Armour_Alison A	Armour_Alison A
Armour_A	Armour_Alison	Armour_Alison	Armour_Alison A	Armour_Alison A	Armour_Alison A	Armour_Alison A	Armour_Alison A
Armstrong_AJ	Armstrong_Andrew J	Armstrong_Andrew J	Armstrong_Andrew J	Armstrong_Andrew J	Armstrong_Andrew J	Armstrong_Andrew J	Armstrong_Andrew J
Armstrong_A	Armstrong_Andrew	Armstrong_Andrew	Armstrong_Andrew J	Armstrong_Andrew J	Armstrong_Andrew J	Armstrong_Andrew J	Armstrong_Andrew J
Armstrong_A	Armstrong_Anne	Armstrong_Anne	Armstrong_Anne C	Armstrong_Anne C	Armstrong_Anne C	Armstrong_Anne C	Armstrong_Anne C
Armstrong_AC	Armstrong_Anne C	Armstrong_Anne C	Armstrong_Anne C	Armstrong_Anne C	Armstrong_Anne C	Armstrong_Anne C	Armstrong_Anne C
Armstrong_DK	Armstrong_D K	Armstrong_Deborah K	Armstrong_Deborah K	Armstrong_Deborah K	Armstrong_Deborah K	Armstrong_Deborah K	Armstrong_Deborah K
Armstrong_DK	Armstrong_Deborah K	Armstrong_Deborah K	Armstrong_Deborah K	Armstrong_Deborah K	Armstrong_Deborah K	Armstrong_Deborah K	Armstrong_Deborah K
Armstrong_D	Armstrong_Deborah	Armstrong_Deborah	Armstrong_Deborah K	Armstrong_Deborah K	Armstrong_Deborah K	Armstrong_Deborah K	Armstrong_Deborah K
Armstrong_J	Armstrong_Jon	Armstrong_Jon	Armstrong_Jon	Armstrong_Jon	Armstrong_Jon	Armstrong_John	Armstrong_John
Armstrong_J	Armstrong_John	Armstrong_John	Armstrong_John	Armstrong_John	Armstrong_John	Armstrong_John	Armstrong_John
Armstrong_R	Armstrong_Randall	Armstrong_Randall	Armstrong_Randall	Armstrong_Randall	Armstrong_Randall	Armstrong_Randall	Armstrong_Randall
Armstrong_TS	Armstrong_Terri S	Armstrong_Terri S	Armstrong_Terri S	Armstrong_Terri S	Armstrong_Terri S	Armstrong_Terri S	Armstrong_Terri S
Arnaud_JP	Arnaud_J P	Arnaud_Jean Pierre	Arnaud_Jean Pierre	Arnaud_Jean Pierre	Arnaud_Jean Pierre	Arnaud_Jean Pierre	Arnaud_Jean Pierre
Arnaud_JP	Arnaud_Jean Pierre	Arnaud_Jean Pierre	Arnaud_Jean Pierre	Arnaud_Jean Pierre	Arnaud_Jean Pierre	Arnaud_Jean Pierre	Arnaud_Jean Pierre
Arnaud_L	Arnaud_Laurent	Arnaud_Laurent	Arnaud_Laurent	Arnaud_Laurent	Arnaud_Laurent	Arnaud_Laurent	Arnaud_Laurent
Arndt_C	Arndt_C	Arndt_Carola	Arndt_Carola A S	Arndt_Carola A S	Arndt_Carola A S	Arndt_Carola A S	Arndt_Carola A S
Arndt_CA	Arndt_Carola A S	Arndt_Carola A S	Arndt_Carola A S	Arndt_Carola A S	Arndt_Carola A S	Arndt_Carola A S	Arndt_Carola A S
Arndt_C	Arndt_Carola	Arndt_Carola	Arndt_Carola A S	Arndt_Carola A S	Arndt_Carola A S	Arndt_Carola A S	Arndt_Carola A S
Arndt_CAS	Arndt_Carola A S	Arndt_Carola A S	Arndt_Carola A S	Arndt_Carola A S	Arndt_Carola A S	Arndt_Carola A S	Arndt_Carola A S
Arning_M	Arning_Michael	Arning_Michael	Arning_Michael B	Arning_Michael B	Arning_Michael B	Arning_Michael B	Arning_Michael B
Arning_M	Arning_M	Arning_Michael	Arning_Michael B	Arning_Michael B	Arning_Michael B	Arning_Michael B	Arning_Michael B
Arning_MB	Arning_Michael B	Arning_Michael B	Arning_Michael B	Arning_Michael B	Arning_Michael B	Arning_Michael B	Arning_Michael B
Arnold_AM	Arnold_A M	Arnold_A M	Arnold_A M	Arnold_A M	Arnold_A M	Arnold_Andrew	Arnold_Andrew
Arnold_A	Arnold_A	Arnold_Andrew	Arnold_Andrew	Arnold_Andrew	Arnold_Andrew	Arnold_Andrew	Arnold_Andrew
Arnold_A	Arnold_Andrew	Arnold_Andrew	Arnold_Andrew	Arnold_Andrew	Arnold_Andrew	Arnold_Andrew	Arnold_Andrew
Arnold_C	Arnold_Christian	Arnold_Christian	Arnold_Christian	Arnold_Christian	Arnold_Christian	Arnold_Christian	Arnold_Christian
Arnold_DJ	Arnold_D J	Arnold_D J	Arnold_D J	Arnold_D J	Arnold_D J	Arnold_Daniel J	Arnold_Daniel J
Arnold_D	Arnold_D	Arnold_Dirk	Arnold_Dirk	Arnold_Dirk	Arnold_Dirk	Arnold_Dirk	Arnold_Dirk
Arnold_D	Arnold_Dirk	Arnold_Dirk	Arnold_Dirk	Arnold_Dirk	Arnold_Dirk	Arnold_Dirk	Arnold_Dirk
Arnold_R	Arnold_Rudolf	Arnold_Rudolf	Arnold_Rudolf	Arnold_Rudolf	Arnold_Rudolf	Arnold_Rudolf	Arnold_Rudolf
Arnold_R	Arnold_R	Arnold_Rudolf	Arnold_Rudolf	Arnold_Rudolf	Arnold_Rudolf	Arnold_Rudolf	Arnold_Rudolf
Arnold_SM	Arnold_Susanne M	Arnold_Susanne M	Arnold_Susanne M	Arnold_Susanne M	Arnold_Susanne M	Arnold_Susanne M	Arnold_Susanne M
Arnoldi_E	Arnoldi_E	Arnoldi_E	Arnoldi_E	Arnoldi_E	Arnoldi_E	Arnoldi_E	Arnoldi_E
Arnott_S	Arnott_S	Arnott_S	Arnott_S J	Arnott_S J	Arnott_S J	Arnott_Sidney J	Arnott_Sidney J
Arnott_SJ	Arnott_S J	Arnott_S J	Arnott_S J	Arnott_S J	Arnott_S J	Arnott_Sidney J	Arnott_Sidney J
Arnulf_B	Arnulf_Bertrand	Arnulf_Bertrand	Arnulf_Bertrand	Arnulf_Bertrand	Arnulf_Bertrand	Arnulf_Bertrand	Arnulf_Bertrand
Arocena_F	Arocena_F	Arocena_F	Arocena_F	Arocena_F	Arocena_F	Arocena_Fernando	Arocena_Fernando
Aron_BS	Aron_B S	Aron_B S	Aron_B S	Aron_B S	Aron_B S	Aron_Bernard S	Aron_Bernard S
Aroney_R	Aroney_R	Aroney_R	Aroney_R	Aroney_R	Aroney_R	Aroney_R	Aroney_R
Arons_E	Arons_Evgeny	Arons_Evgeny	Arons_Evgeny	Arons_Evgeny	Arons_Evgeny	Arons_Evgeny	Arons_Evgeny
Aronson_D	Aronson_Daniel	Aronson_Daniel	Aronson_Daniel	Aronson_Daniel	Aronson_Daniel	Aronson_Daniel	Aronson_Daniel
Aronson_FR	Aronson_F R	Aronson_F R	Aronson_F R	Aronson_F R	Aronson_F R	Aronson_Frederick R	Aronson_Frederick R
Arora_A	Arora_Amit	Arora_Amit	Arora_Amit	Arora_Amit	Arora_Amit	Arora_Amit	Arora_Amit
Arpino_G	Arpino_Grazia	Arpino_Grazia	Arpino_Grazia	Arpino_Grazia	Arpino_Grazia	Arpino_Grazia	Arpino_Grazia
Arpornwirat_W	Arpornwirat_Wichit	Arpornwirat_Wichit	Arpornwirat_Wichit	Arpornwirat_Wichit	Arpornwirat_Wichit	Arpornwirat_Wichit	Arpornwirat_Wichit
Arquette_M	Arquette_M	Arquette_M	Arquette_M	Arquette_M	Arquette_M	Arquette_M	Arquette_M
Arranz_JA	Arranz_Jose A	Arranz_Jose A	Arranz_Jose A	Arranz_Jose Angel	Arranz_Jose Angel	Arranz_Jose Angel	Arranz_Jose Angel
Arranz_JA	Arranz_Jose Angel	Arranz_Jose Angel	Arranz_Jose Angel	Arranz_Jose Angel	Arranz_Jose Angel	Arranz_Jose Angel	Arranz_Jose Angel
Arranz_R	Arranz_Reyes	Arranz_Reyes	Arranz_Reyes	Arranz_Reyes	Arranz_Reyes	Arranz_Reyes	Arranz_Reyes
Arriagada_R	Arriagada_R	Arriagada_Rodrigo	Arriagada_Rodrigo	Arriagada_Rodrigo	Arriagada_Rodrigo	Arriagada_Rodrigo	Arriagada_Rodrigo
Arriagada_R	Arriagada_Rodrigo	Arriagada_Rodrigo	Arriagada_Rodrigo	Arriagada_Rodrigo	Arriagada_Rodrigo	Arriagada_Rodrigo	Arriagada_Rodrigo
Arribas_I	Arribas_Ignacio	Arribas_Ignacio	Arribas_Ignacio	Arribas_Ignacio	Arribas_Ignacio	Arribas_Ignacio	Arribas_Ignacio
Arrieta_O	Arrieta_Oscar	Arrieta_Oscar	Arrieta_Oscar	Arrieta_Oscar	Arrieta_Oscar	Arrieta_Oscar	Arrieta_Oscar
Arrivi_A	Arrivi_Antonio	Arrivi_Antonio	Arrivi_Antonio	Arrivi_Antonio	Arrivi_Antonio	Arrivi_Antonio	Arrivi_Antonio
Arron_ST	Arron_Sarah T	Arron_Sarah T	Arron_Sarah T	Arron_Sarah T	Arron_Sarah T	Arron_Sarah T	Arron_Sarah T
Arrowsmith_ER	Arrowsmith_Edward R	Arrowsmith_Edward R	Arrowsmith_Edward R	Arrowsmith_Edward R	Arrowsmith_Edward R	Arrowsmith_Edward R	Arrowsmith_Edward R
Arrowsmith_E	Arrowsmith_Edward	Arrowsmith_Edward	Arrowsmith_Edward R	Arrowsmith_Edward R	Arrowsmith_Edward R	Arrowsmith_Edward R	Arrowsmith_Edward R
Arroyo_A	Arroyo_Alan	Arroyo_Alan	Arroyo_Alan	Arroyo_Alan	Arroyo_Alan	Arroyo_Alan	Arroyo_Alan
Arroyo_C	Arroyo_C	Arroyo_C	Arroyo_C	Arroyo_C	Arroyo_C	Arroyo_Crispinita	Arroyo_Crispinita
Arsene_D	Arsene_Dominique	Arsene_Dominique	Arsene_Dominique	Arsene_Dominique	Arsene_Dominique	Arsene_Dominique	Arsene_Dominique
Arseneau_J	Arseneau_J	Arseneau_James	Arseneau_James	Arseneau_James	Arseneau_James	Arseneau_James	Arseneau_James
Arseneau_J	Arseneau_James	Arseneau_James	Arseneau_James	Arseneau_James	Arseneau_James	Arseneau_James	Arseneau_James
Arslan_O	Arslan_Onder	Arslan_Onder	Arslan_Onder	Arslan_Onder	Arslan_Onder	Arslan_Onder	Arslan_Onder
Artal_A	Artal_A	Artal_Angel	Artal_Angel	Artal_Angel	Artal_Angel	Artal Cortes_Angel	Artal Cortes_Angel
Artal_Cortes_A	Artal Cortes_Angel	Artal Cortes_Angel	Artal Cortes_Angel	Artal Cortes_Angel	Artal Cortes_Angel	Artal Cortes_Angel	Artal Cortes_Angel
Artal_A	Artal_Angel	Artal_Angel	Artal_Angel	Artal_Angel	Artal_Angel	Artal Cortes_Angel	Artal Cortes_Angel
Artale_S	Artale_Salvatore	Artale_Salvatore	Artale_Salvatore	Artale_Salvatore	Artale_Salvatore	Artale_Salvatore	Artale_Salvatore
Arteaga_CL	Arteaga_Carlos L	Arteaga_Carlos L	Arteaga_Carlos L	Arteaga_Carlos L	Arteaga_Carlos L	Arteaga_Carlos L	Arteaga_Carlos L
Arteaga_CL	Arteaga_C L	Arteaga_Carlos L	Arteaga_Carlos L	Arteaga_Carlos L	Arteaga_Carlos L	Arteaga_Carlos L	Arteaga_Carlos L
Arthur_C	Arthur_Christopher	Arthur_Christopher	Arthur_Christopher K	Arthur_Christopher K	Arthur_Christopher K	Arthur_Christopher K	Arthur_Christopher K
Arthur_CK	Arthur_Christopher K	Arthur_Christopher K	Arthur_Christopher K	Arthur_Christopher K	Arthur_Christopher K	Arthur_Christopher K	Arthur_Christopher K
Arthur_C	Arthur_Chris	Arthur_Chris	Arthur_Chris	Arthur_Chris	Arthur_Chris	Arthur_Christopher K	Arthur_Christopher K
Arthur_DC	Arthur_D C	Arthur_Diane C	Arthur_Diane C	Arthur_Diane C	Arthur_Diane C	Arthur_Diane C	Arthur_Diane C
Arthur_DC	Arthur_Diane C	Arthur_Diane C	Arthur_Diane C	Arthur_Diane C	Arthur_Diane C	Arthur_Diane C	Arthur_Diane C
Artioli_F	Artioli_F	Artioli_Fabrizio	Artioli_Fabrizio	Artioli_Fabrizio	Artioli_Fabrizio	Artioli_Fabrizio	Artioli_Fabrizio
Artioli_F	Artioli_Fabrizio	Artioli_Fabrizio	Artioli_Fabrizio	Artioli_Fabrizio	Artioli_Fabrizio	Artioli_Fabrizio	Artioli_Fabrizio
Artmann_A	Artmann_Almut	Artmann_Almut	Artmann_Almut	Artmann_Almut	Artmann_Almut	Artmann_Almut	Artmann_Almut
Artola_N	Artola_N	Artola_N	Artola_N	Artola_N	Artola_N	Artola_N	Artola_N
Artru_P	Artru_Pascal	Artru_Pascal	Artru_Pascal	Artru_Pascal	Artru_Pascal	Artru_Pascal	Artru_Pascal
Arun_B	Arun_Banu	Arun_Banu	Arun_Banu K	Arun_Banu K	Arun_Banu K	Arun_Banu K	Arun_Banu K
Arun_BK	Arun_Banu K	Arun_Banu K	Arun_Banu K	Arun_Banu K	Arun_Banu K	Arun_Banu K	Arun_Banu K
Arusell_RM	Arusell_R M	Arusell_R M	Arusell_R M	Arusell_R M	Arusell_R M	Arusell_Robert M	Arusell_Robert M
Arvanitakis_M	Arvanitakis_M	Arvanitakis_M	Arvanitakis_M	Arvanitakis_M	Arvanitakis_M	Arvanitakis_M	Arvanitakis_M
Arvay_C	Arvay_C	Arvay_C	Arvay_C	Arvay_C	Arvay_C	Arvay_C	Arvay_C
Arveux_P	Arveux_Patrick	Arveux_Patrick	Arveux_Patrick	Arveux_Patrick	Arveux_Patrick	Arveux_Patrick	Arveux_Patrick
Arvis_CD	Arvis_Catherine Dubos	Arvis_Catherine Dubos	Arvis_Catherine Dubos	Arvis_Catherine Dubos	Arvis_Catherine Dubos	Arvis_Catherine Dubos	Arvis_Catherine Dubos
Arzt_J	Arzt_Jennifer	Arzt_Jennifer	Arzt_Jennifer	Arzt_Jennifer	Arzt_Jennifer	Arzt_Jennifer	Arzt_Jennifer
Asabe_R	Asabe_Ryoichi	Asabe_Ryoichi	Asabe_Ryoichi	Asabe_Ryoichi	Asabe_Ryoichi	Asabe_Ryoichi	Asabe_Ryoichi
Asada_T	Asada_Takahiro	Asada_Takahiro	Asada_Takahiro	Asada_Takahiro	Asada_Takahiro	Asada_Takahiro	Asada_Takahiro
Asai_A	Asai_Akio	Asai_Akio	Asai_Akio	Asai_Akio	Asai_Akio	Asai_Akio	Asai_Akio
Asai_G	Asai_Gyo	Asai_Gyo	Asai_Gyo	Asai_Gyo	Asai_Gyo	Asai_Gyo	Asai_Gyo
Asakawa_M	Asakawa_M	Asakawa_M	Asakawa_M	Asakawa_M	Asakawa_M	Asakawa_Mitsuo	Asakawa_Mitsuo
Asakawa_T	Asakawa_T	Asakawa_Takashi	Asakawa_Takashi	Asakawa_Takashi	Asakawa_Takashi	Asakawa_Takashi	Asakawa_Takashi
Asakawa_T	Asakawa_Takashi	Asakawa_Takashi	Asakawa_Takashi	Asakawa_Takashi	Asakawa_Takashi	Asakawa_Takashi	Asakawa_Takashi
Asami_K	Asami_Kazuhiro	Asami_Kazuhiro	Asami_Kazuhiro	Asami_Kazuhiro	Asami_Kazuhiro	Asami_Kazuhiro	Asami_Kazuhiro
Asato_T	Asato_Takayuki	Asato_Takayuki	Asato_Takayuki	Asato_Takayuki	Asato_Takayuki	Asato_Takayuki	Asato_Takayuki
Asbell_SO	Asbell_S O	Asbell_Sucha O	Asbell_Sucha O	Asbell_Sucha O	Asbell_Sucha O	Asbell_Sucha O	Asbell_Sucha O
Asbell_SO	Asbell_Sucha O	Asbell_Sucha O	Asbell_Sucha O	Asbell_Sucha O	Asbell_Sucha O	Asbell_Sucha O	Asbell_Sucha O
Asbell_S	Asbell_Sucha	Asbell_Sucha	Asbell_Sucha O	Asbell_Sucha O	Asbell_Sucha O	Asbell_Sucha O	Asbell_Sucha O
Ascani_S	Ascani_Stefano	Ascani_Stefano	Ascani_Stefano	Ascani_Stefano	Ascani_Stefano	Ascani_Stefano	Ascani_Stefano
Asch_AS	Asch_Adam S	Asch_Adam S	Asch_Adam S	Asch_Adam S	Asch_Adam S	Asch_Adam S	Asch_Adam S
Aschele_C	Aschele_Carlo	Aschele_Carlo	Aschele_Carlo	Aschele_Carlo	Aschele_Carlo	Aschele_Carlo	Aschele_Carlo
Aschermannova_A	Aschermannova_A	Aschermannova_A	Aschermannova_A	Aschermannova_A	Aschermannova_A	Aschermannova_A	Aschermannova_A
Ascierto_P	Ascierto_Paolo	Ascierto_Paolo	Ascierto_Paolo	Ascierto_Paolo	Ascierto_Paolo	Ascierto_Paolo Antonio	Ascierto_Paolo Antonio
Ascierto_PA	Ascierto_Paolo A	Ascierto_Paolo A	Ascierto_Paolo A	Ascierto_Paolo Antonio	Ascierto_Paolo Antonio	Ascierto_Paolo Antonio	Ascierto_Paolo Antonio
Ascierto_PA	Ascierto_Paolo Antonio	Ascierto_Paolo Antonio	Ascierto_Paolo Antonio	Ascierto_Paolo Antonio	Ascierto_Paolo Antonio	Ascierto_Paolo Antonio	Ascierto_Paolo Antonio
Ascierto_PA1	Ascierto_Paolo A	Ascierto_Paolo A	Ascierto_Paolo A	Ascierto_Paolo Antonio	Ascierto_Paolo Antonio	Ascierto_Paolo Antonio	Ascierto_Paolo Antonio
Asensi_A	Asensi_Antoni	Asensi_Antoni	Asensi_Antoni	Asensi_Antoni	Asensi_Antoni	Asensi_Antoni	Asensi_Antoni
Asghari_G	Asghari_Gholamreza	Asghari_Gholamreza	Asghari_Gholamreza	Asghari_Gholamreza	Asghari_Gholamreza	Asghari_Gholamreza	Asghari_Gholamreza
Ashby_LS	Ashby_Lynn S	Ashby_Lynn S	Ashby_Lynn S	Ashby_Lynn S	Ashby_Lynn S	Ashby_Lynn S	Ashby_Lynn S
Ashby_L	Ashby_Lynn	Ashby_Lynn	Ashby_Lynn S	Ashby_Lynn S	Ashby_Lynn S	Ashby_Lynn S	Ashby_Lynn S
Ashcroft_AJ	Ashcroft_A John	Ashcroft_A John	Ashcroft_A John	Ashcroft_A John	Ashcroft_A John	Ashcroft_A John	Ashcroft_A John
Ashcroft_L	Ashcroft_L	Ashcroft_Linda	Ashcroft_Linda F	Ashcroft_Linda F	Ashcroft_Linda F	Ashcroft_Linda F	Ashcroft_Linda F
Ashcroft_L	Ashcroft_Linda	Ashcroft_Linda	Ashcroft_Linda F	Ashcroft_Linda F	Ashcroft_Linda F	Ashcroft_Linda F	Ashcroft_Linda F
Ashcroft_LF	Ashcroft_Linda F	Ashcroft_Linda F	Ashcroft_Linda F	Ashcroft_Linda F	Ashcroft_Linda F	Ashcroft_Linda F	Ashcroft_Linda F
Aschroft_L	Aschroft_L	Aschroft_L	Aschroft_L	Aschroft_L	Aschroft_L	Ashcroft_Linda F	Ashcroft_Linda F
Ashfaq_R	Ashfaq_Raheela	Ashfaq_Raheela	Ashfaq_Raheela	Ashfaq_Raheela	Ashfaq_Raheela	Ashfaq_Raheela	Ashfaq_Raheela
Ashley_DM	Ashley_D M	Ashley_D M	Ashley_D M	Ashley_D M	Ashley_D M	Ashley_David M	Ashley_David M
Ashley_D	Ashley_D	Ashley_D	Ashley_D M	Ashley_D M	Ashley_D M	Ashley_David M	Ashley_David M
Ashley_S	Ashley_S	Ashley_S	Ashley_S	Ashley_S	Ashley_S	Ashley_Susan E	Ashley_Susan E
Ashley_SE	Ashley_S E	Ashley_Susan E	Ashley_Susan E	Ashley_Susan E	Ashley_Susan E	Ashley_Susan E	Ashley_Susan E
Ashley_SE	Ashley_Susan E	Ashley_Susan E	Ashley_Susan E	Ashley_Susan E	Ashley_Susan E	Ashley_Susan E	Ashley_Susan E
Ashworth_A	Ashworth_Alan	Ashworth_Alan	Ashworth_Alan	Ashworth_Alan	Ashworth_Alan	Ashworth_Alan	Ashworth_Alan
Asikanius_E	Asikanius_Elina	Asikanius_Elina	Asikanius_Elina	Asikanius_Elina	Asikanius_Elina	Asikanius_Elina	Asikanius_Elina
Asikanius_E	Asikanius_E	Asikanius_Elina	Asikanius_Elina	Asikanius_Elina	Asikanius_Elina	Asikanius_Elina	Asikanius_Elina
Asli_B	Asli_Bouchra	Asli_Bouchra	Asli_Bouchra	Asli_Bouchra	Asli_Bouchra	Asli_Bouchra	Asli_Bouchra
Asmar_L	Asmar_L	Asmar_Lina	Asmar_Lina	Asmar_Lina	Asmar_Lina	Asmar_Lina	Asmar_Lina
Asmar_L	Asmar_Lina	Asmar_Lina	Asmar_Lina	Asmar_Lina	Asmar_Lina	Asmar_Lina	Asmar_Lina
Asmis_TR	Asmis_T R	Asmis_T R	Asmis_T R	Asmis_T R	Asmis_T R	Asmis_Timothy R	Asmis_Timothy R
Asmus_E	Asmus_Erik	Asmus_Erik	Asmus_Erik	Asmus_Erik	Asmus_Erik	Asmus_Erik	Asmus_Erik
Asnacios_A	Asnacios_Amani	Asnacios_Amani	Asnacios_Amani	Asnacios_Amani	Asnacios_Amani	Asnacios_Amani	Asnacios_Amani
Asnafi_V	Asnafi_Vahid	Asnafi_Vahid	Asnafi_Vahid	Asnafi_Vahid	Asnafi_Vahid	Asnafi_Vahid	Asnafi_Vahid
Asola_R	Asola_Raija	Asola_Raija	Asola_Raija	Asola_Raija	Asola_Raija	Asola_Raija	Asola_Raija
Asola_R	Asola_R	Asola_Raija	Asola_Raija	Asola_Raija	Asola_Raija	Asola_Raija	Asola_Raija
Asou_N	Asou_N	Asou_Norio	Asou_Norio	Asou_Norio	Asou_Norio	Asou_Norio	Asou_Norio
Asou_N	Asou_Norio	Asou_Norio	Asou_Norio	Asou_Norio	Asou_Norio	Asou_Norio	Asou_Norio
Aspegren_K	Aspegren_K	Aspegren_Knut	Aspegren_Knut	Aspegren_Knut	Aspegren_Knut	Aspegren_Knut	Aspegren_Knut
Aspegren_K	Aspegren_Knut	Aspegren_Knut	Aspegren_Knut	Aspegren_Knut	Aspegren_Knut	Aspegren_Knut	Aspegren_Knut
Assad_A	Assad_Albert	Assad_Albert	Assad_Albert	Assad_Albert	Assad_Albert	Assad_Albert	Assad_Albert
Assadourian_S	Assadourian_S	Assadourian_Sylvie	Assadourian_Sylvie	Assadourian_Sylvie	Assadourian_Sylvie	Assadourian_Sylvie	Assadourian_Sylvie
Assadourian_S	Assadourian_Sylvie	Assadourian_Sylvie	Assadourian_Sylvie	Assadourian_Sylvie	Assadourian_Sylvie	Assadourian_Sylvie	Assadourian_Sylvie
Assaf_C	Assaf_Chalid	Assaf_Chalid	Assaf_Chalid	Assaf_Chalid	Assaf_Chalid	Assaf_Chalid	Assaf_Chalid
Assanelli_A	Assanelli_Andrea	Assanelli_Andrea	Assanelli_Andrea	Assanelli_Andrea	Assanelli_Andrea	Assanelli_Andrea	Assanelli_Andrea
Asselain_B	Asselain_B	Asselain_Bernard	Asselain_Bernard	Asselain_Bernard	Asselain_Bernard	Asselain_Bernard	Asselain_Bernard
Asselain_B	Asselain_Bernard	Asselain_Bernard	Asselain_Bernard	Asselain_Bernard	Asselain_Bernard	Asselain_Bernard	Asselain_Bernard
Asselbergs_E	Asselbergs_Emilie	Asselbergs_Emilie	Asselbergs_Emilie	Asselbergs_Emilie	Asselbergs_Emilie	Asselbergs_Emilie	Asselbergs_Emilie
Asselin_BL	Asselin_Barbara L	Asselin_Barbara L	Asselin_Barbara L	Asselin_Barbara L	Asselin_Barbara L	Asselin_Barbara L	Asselin_Barbara L
Asselineau_J	Asselineau_Julien	Asselineau_Julien	Asselineau_Julien	Asselineau_Julien	Asselineau_Julien	Asselineau_Julien	Asselineau_Julien
Asselineau_J	Asselineau_J	Asselineau_Julien	Asselineau_Julien	Asselineau_Julien	Asselineau_Julien	Asselineau_Julien	Asselineau_Julien
Assenat_E	Assenat_Eric	Assenat_Eric	Assenat_Eric	Assenat_Eric	Assenat_Eric	Assenat_Eric	Assenat_Eric
Assersohn_L	Assersohn_L	Assersohn_L	Assersohn_L	Assersohn_L	Assersohn_L	Assersohn_L	Assersohn_L
Assikis_V	Assikis_Vasily	Assikis_Vasily	Assikis_Vasily	Assikis_Vasily	Assikis_Vasily	Assikis_Vasily	Assikis_Vasily
Assmann_M	Assmann_M	Assmann_Michael	Assmann_Michael	Assmann_Michael	Assmann_Michael	Assmann_Michael	Assmann_Michael
Assmann_M	Assmann_Michael	Assmann_Michael	Assmann_Michael	Assmann_Michael	Assmann_Michael	Assmann_Michael	Assmann_Michael
Assouline_D	Assouline_D	Assouline_D	Assouline_D	Assouline_D	Assouline_D	Assouline_D	Assouline_D
Assouline_S	Assouline_Sarit	Assouline_Sarit	Assouline_Sarit E	Assouline_Sarit E	Assouline_Sarit E	Assouline_Sarit E	Assouline_Sarit E
Assouline_SE	Assouline_Sarit E	Assouline_Sarit E	Assouline_Sarit E	Assouline_Sarit E	Assouline_Sarit E	Assouline_Sarit E	Assouline_Sarit E
Assouline_SE	Assouline_S E	Assouline_Sarit E	Assouline_Sarit E	Assouline_Sarit E	Assouline_Sarit E	Assouline_Sarit E	Assouline_Sarit E
Aster_JC	Aster_Jon C	Aster_Jon C	Aster_Jon C	Aster_Jon C	Aster_Jon C	Aster_Jon C	Aster_Jon C
Astermark_J	Astermark_Jan	Astermark_Jan	Astermark_Jan	Astermark_Jan	Astermark_Jan	Astermark_Jan	Astermark_Jan
Astigarraga_I	Astigarraga_Itziar	Astigarraga_Itziar	Astigarraga_Itziar	Astigarraga_Itziar	Astigarraga_Itziar	Astigarraga_Itziar	Astigarraga_Itziar
Astolfi_C	Astolfi_Cinzia	Astolfi_Cinzia	Astolfi_Cinzia	Astolfi_Cinzia	Astolfi_Cinzia	Astolfi_Cinzia	Astolfi_Cinzia
Aston_L	Aston_L	Aston_L	Aston_L	Aston_L	Aston_L	Aston_Lyn	Aston_Lyn
Astroem_G	Astroem_G	Astroem_G	Astroem_G	Astroem_G	Astroem_G	Astroem_G	Astroem_G
Astrow_AB	Astrow_Alan B	Astrow_Alan B	Astrow_Alan B	Astrow_Alan B	Astrow_Alan B	Astrow_Alan B	Astrow_Alan B
Astudillo_J	Astudillo_Julio	Astudillo_Julio	Astudillo_Julio	Astudillo_Julio	Astudillo_Julio	Astudillo_Julio	Astudillo_Julio
Aszterbaum_M	Aszterbaum_Michelle	Aszterbaum_Michelle	Aszterbaum_Michelle	Aszterbaum_Michelle	Aszterbaum_Michelle	Aszterbaum_Michelle	Aszterbaum_Michelle
Atagi_S	Atagi_Shinji	Atagi_Shinji	Atagi_Shinji	Atagi_Shinji	Atagi_Shinji	Atagi_Shinji	Atagi_Shinji
Atalar_AC	Atalar_Ata Can	Atalar_Ata Can	Atalar_Ata Can	Atalar_Ata Can	Atalar_Ata Can	Atalar_Ata Can	Atalar_Ata Can
Atallah_E	Atallah_Ehab	Atallah_Ehab	Atallah_Ehab	Atallah_Ehab	Atallah_Ehab	Atallah_Ehab	Atallah_Ehab
Ataman_O	Ataman_Ozlem	Ataman_Ozlem	Ataman_Ozlem	Ataman_Ozlem	Ataman_Ozlem	Ataman_Ozlem	Ataman_Ozlem
Atenafu_EG	Atenafu_Eshetu G	Atenafu_Eshetu G	Atenafu_Eshetu G	Atenafu_Eshetu G	Atenafu_Eshetu G	Atenafu_Eshetu G	Atenafu_Eshetu G
Ater_J	Ater_J	Ater_J	Ater_J	Ater_J	Ater_Joanne L	Ater_Joanne L	Ater_Joanne L
Ater_JL	Ater_Joann L	Ater_Joann L	Ater_Joann L	Ater_Joann L	Ater_Joanne L	Ater_Joanne L	Ater_Joanne L
Athanasiadis_A	Athanasiadis_A	Athanasiadis_Athanasios	Athanasiadis_Athanasios	Athanasiadis_Athanasios	Athanasiadis_Athanasios	Athanasiadis_Athanasios	Athanasiadis_Athanasios
Athanasiadis_A	Athanasiadis_Athanasios	Athanasiadis_Athanasios	Athanasiadis_Athanasios	Athanasiadis_Athanasios	Athanasiadis_Athanasios	Athanasiadis_Athanasios	Athanasiadis_Athanasios
Athanasoulia_M	Athanasoulia_Maria	Athanasoulia_Maria	Athanasoulia_Maria	Athanasoulia_Maria	Athanasoulia_Maria	Athanasoulia_Maria	Athanasoulia_Maria
Athanassiou_E	Athanassiou_E	Athanassiou_Eleni	Athanassiou_Eleni	Athanassiou_Eleni	Athanassiou_Eleni	Athanassiou_Eleni	Athanassiou_Eleni
Athanassiou_E	Athanassiou_Eleni	Athanassiou_Eleni	Athanassiou_Eleni	Athanassiou_Eleni	Athanassiou_Eleni	Athanassiou_Eleni	Athanassiou_Eleni
Athens_J	Athens_J	Athens_J	Athens_J	Athens_J	Athens_J	Athens_John W	Athens_John W
Athens_JW	Athens_J W	Athens_John W	Athens_John W	Athens_John W	Athens_John W	Athens_John W	Athens_John W
Athens_JW	Athens_John W	Athens_John W	Athens_John W	Athens_John W	Athens_John W	Athens_John W	Athens_John W
Atiq_OT	Atiq_O T	Atiq_O T	Atiq_O T	Atiq_O T	Atiq_O T	Atiq_O T	Atiq_O T
Atkins_J	Atkins_J	Atkins_James	Atkins_James	Atkins_James	Atkins_James Norman	Atkins_James Norman	Atkins_James Norman
Atkins_JN	Atkins_J N	Atkins_J N	Atkins_J N	Atkins_James Norman	Atkins_James Norman	Atkins_James Norman	Atkins_James Norman
Atkins_JH	Atkins_J H	Atkins_J H	Atkins_J H	Atkins_J H	Atkins_James Norman	Atkins_James Norman	Atkins_James Norman
Atkins_JN	Atkins_James N	Atkins_James N	Atkins_James N	Atkins_James Norman	Atkins_James Norman	Atkins_James Norman	Atkins_James Norman
Atkins_J	Atkins_James	Atkins_James	Atkins_James	Atkins_James	Atkins_James Norman	Atkins_James Norman	Atkins_James Norman
Atkins_JN	Atkins_James Norman	Atkins_James Norman	Atkins_James Norman	Atkins_James Norman	Atkins_James Norman	Atkins_James Norman	Atkins_James Norman
Atkins_L	ATKINS_L	ATKINS_L	ATKINS_L	ATKINS_L	ATKINS_L	Atkins_Leonard	Atkins_Leonard
Atkins_MB	Atkins_M B	Atkins_Michael B	Atkins_Michael B	Atkins_Michael B	Atkins_Michael B	Atkins_Michael B	Atkins_Michael B
Atkins_MB	Atkins_Michael B	Atkins_Michael B	Atkins_Michael B	Atkins_Michael B	Atkins_Michael B	Atkins_Michael B	Atkins_Michael B
Atkinson_CH	Atkinson_C H	Atkinson_C H	Atkinson_C H	Atkinson_C H	Atkinson_C H	Atkinson_Chris	Atkinson_Chris
Atkinson_C	Atkinson_Chris	Atkinson_Chris	Atkinson_Chris	Atkinson_Chris	Atkinson_Chris	Atkinson_Chris	Atkinson_Chris
Atkinson_EN	Atkinson_E N	Atkinson_E N	Atkinson_E N	Atkinson_E N	Atkinson_E N	Atkinson_E N	Atkinson_E N
Atkinson_RJ	Atkinson_R J	Atkinson_R J	Atkinson_R J	Atkinson_R J	Atkinson_R J	Atkinson_Ronald J	Atkinson_Ronald J
Atkinson_R	Atkinson_Ronnie	Atkinson_Ronnie	Atkinson_Ronnie	Atkinson_Ronnie	Atkinson_Ronnie	Atkinson_Ronnie	Atkinson_Ronnie
Atkinson_V	Atkinson_Victoria	Atkinson_Victoria	Atkinson_Victoria	Atkinson_Victoria	Atkinson_Victoria	Atkinson_Victoria	Atkinson_Victoria
Atmaca_A	Atmaca_A	Atmaca_Akin	Atmaca_Akin	Atmaca_Akin	Atmaca_Akin	Atmaca_Akin	Atmaca_Akin
Atmaca_A	Atmaca_Akin	Atmaca_Akin	Atmaca_Akin	Atmaca_Akin	Atmaca_Akin	Atmaca_Akin	Atmaca_Akin
Atmani_S	Atmani_Said	Atmani_Said	Atmani_Said	Atmani_Said	Atmani_Said	Atmani_Said	Atmani_Said
Atra_A	Atra_A	Atra_A	Atra_A	Atra_A	Atra_A	Atra_Ayad A	Atra_Ayad A
Atsuta_Y	Atsuta_Yoshiko	Atsuta_Yoshiko	Atsuta_Yoshiko	Atsuta_Yoshiko	Atsuta_Yoshiko	Atsuta_Yoshiko	Atsuta_Yoshiko
Atta_J	Atta_J	Atta_J	Atta_J	Atta_J	Atta_J	Atta_Johannes	Atta_Johannes
Attal_M	Attal_M	Attal_M	Attal_M	Attal_M	Attal_Michel	Attal_Michel	Attal_Michel
Attal_M	Attal_Michel	Attal_Michel	Attal_Michel	Attal_Michel	Attal_Michel	Attal_Michel	Attal_Michel
Attal_M	Attal_Michael	Attal_Michael	Attal_Michael	Attal_Michael	Attal_Michel	Attal_Michel	Attal_Michel
Attar_EC	Attar_Eyal C	Attar_Eyal C	Attar_Eyal C	Attar_Eyal C	Attar_Eyal C	Attar_Eyal C	Attar_Eyal C
Attarbaschi_A	Attarbaschi_Andishe	Attarbaschi_Andishe	Attarbaschi_Andishe	Attarbaschi_Andishe	Attarbaschi_Andishe	Attarbaschi_Andishe	Attarbaschi_Andishe
Attard_G	Attard_Gerhardt	Attard_Gerhardt	Attard_Gerhardt	Attard_Gerhardt	Attard_Gerhardt	Attard_Gerhardt	Attard_Gerhardt
Attia_J	Attia_John	Attia_John	Attia_John	Attia_John	Attia_John	Attia_John	Attia_John
Attia_S	Attia_Steven	Attia_Steven	Attia_Steven	Attia_Steven	Attia_Steven	Attia_Steven	Attia_Steven
Au_E	Au_E	Au_E	Au_E	Au_E	Au_E	Au_Elizabeth	Au_Elizabeth
Au_GK	Au_Gordon K H	Au_Gordon K H	Au_Gordon K H	Au_Gordon K H	Au_Gordon K H	Au_Gordon K H	Au_Gordon K H
Au_HJ	Au_Heather Jane	Au_Heather Jane	Au_Heather Jane	Au_Heather Jane	Au_Heather Jane	Au_Heather Jane	Au_Heather Jane
Au_HJ	Au_Heather J	Au_Heather J	Au_Heather J	Au_Heather Jane	Au_Heather Jane	Au_Heather Jane	Au_Heather Jane
Au_JS	Au_Joseph S K	Au_Joseph S K	Au_Joseph S K	Au_Joseph S K	Au_Joseph S K	Au_Joseph S K	Au_Joseph S K
Au_JS	Au_J S K	Au_Joseph S K	Au_Joseph S K	Au_Joseph S K	Au_Joseph S K	Au_Joseph S K	Au_Joseph S K
Au_WY	Au_Wing Yan	Au_Wing Yan	Au_Wing Yan	Au_Wing Yan	Au_Wing Yan	Au_Wing Yan	Au_Wing Yan
Au_WY	Au_W Y	Au_Wing Yan	Au_Wing Yan	Au_Wing Yan	Au_Wing Yan	Au_Wing Yan	Au_Wing Yan
Aube_C	Aube_Christophe	Aube_Christophe	Aube_Christophe	Aube_Christophe	Aube_Christophe	Aube_Christophe	Aube_Christophe
Aubert_B	Aubert_B	Aubert_B	Aubert_B	Aubert_B	Aubert_B	Aubert_B	Aubert_B
Aubert_C	Aubert_C	Aubert_C	Aubert_C	Aubert_C	Aubert_C	Aubert_Christian	Aubert_Christian
Aubert_D	Aubert_D	Aubert_D	Aubert_D	Aubert_D	Aubert_D	Aubert_Delphine	Aubert_Delphine
Auboeck_J	Auboeck_J	Auboeck_J	Auboeck_J	Auboeck_J	Auboeck_J	Auboeck_Josef	Auboeck_Josef
Auby_D	Auby_Dominique	Auby_Dominique	Auby_Dominique	Auby_Dominique	Auby_Dominique	Auby_Dominique	Auby_Dominique
Auby_D	Auby_D	Auby_Dominique	Auby_Dominique	Auby_Dominique	Auby_Dominique	Auby_Dominique	Auby_Dominique
Auclair_C	Auclair_Christian	Auclair_Christian	Auclair_Christian	Auclair_Christian	Auclair_Christian	Auclair_Christian	Auclair_Christian
Aucoin_N	Aucoin_Nathalie	Aucoin_Nathalie	Aucoin_Nathalie	Aucoin_Nathalie	Aucoin_Nathalie	Aucoin_Nathalie	Aucoin_Nathalie
Audeh_MW	Audeh_M William	Audeh_M William	Audeh_M William	Audeh_M William	Audeh_M William	Audeh_M William	Audeh_M William
Audhuy_B	Audhuy_B	Audhuy_Bruno	Audhuy_Bruno	Audhuy_Bruno	Audhuy_Bruno	Audhuy_Bruno	Audhuy_Bruno
Audhuy_B	Audhuy_Bruno	Audhuy_Bruno	Audhuy_Bruno	Audhuy_Bruno	Audhuy_Bruno	Audhuy_Bruno	Audhuy_Bruno
Audigier_Valette_C	Audigier Valette_Clarisse	Audigier Valette_Clarisse	Audigier Valette_Clarisse	Audigier Valette_Clarisse	Audigier Valette_Clarisse	Audigier Valette_Clarisse	Audigier Valette_Clarisse
Audisio_E	Audisio_Ernesta	Audisio_Ernesta	Audisio_Ernesta	Audisio_Ernesta	Audisio_Ernesta	Audisio_Ernesta	Audisio_Ernesta
Audouin_J	Audouin_Josee	Audouin_Josee	Audouin_Josee	Audouin_Josee	Audouin_Josee	Audouin_Josee	Audouin_Josee
Audrain_M	Audrain_Marie	Audrain_Marie	Audrain_Marie	Audrain_Marie	Audrain_Marie	Audrain_Marie	Audrain_Marie
Aue_G	Aue_Georg	Aue_Georg	Aue_Georg	Aue_Georg	Aue_Georg	Aue_Georg	Aue_Georg
Auer_RL	Auer_Rebecca L	Auer_Rebecca L	Auer_Rebecca L	Auer_Rebecca L	Auer_Rebecca L	Auer_Rebecca L	Auer_Rebecca L
Auer_R	Auer_Rebecca	Auer_Rebecca	Auer_Rebecca L	Auer_Rebecca L	Auer_Rebecca L	Auer_Rebecca L	Auer_Rebecca L
Auerbach_A	Auerbach_Alan	Auerbach_Alan	Auerbach_Alan	Auerbach_Alan	Auerbach_Alan	Auerbach_Alan	Auerbach_Alan
Augspurger_M	Augspurger_Mark	Augspurger_Mark	Augspurger_Mark	Augspurger_Mark	Augspurger_Mark	Augspurger_Mark	Augspurger_Mark
August_C	August_C	August_C	August_C	August_C	August_C	August_C	August_C
Augustin_D	Augustin_D	Augustin_Doris	Augustin_Doris	Augustin_Doris	Augustin_Doris	Augustin_Doris	Augustin_Doris
Augustin_D	Augustin_Doris	Augustin_Doris	Augustin_Doris	Augustin_Doris	Augustin_Doris	Augustin_Doris	Augustin_Doris
Aul_HC	Aul_H C	Aul_H C	Aul_H C	Aul_H C	Aul_H C	Aul_Carlo	Aul_Carlo
Aul_C	Aul_C	Aul_Carlo	Aul_Carlo	Aul_Carlo	Aul_Carlo	Aul_Carlo	Aul_Carlo
Aul_C	Aul_Carlo	Aul_Carlo	Aul_Carlo	Aul_Carlo	Aul_Carlo	Aul_Carlo	Aul_Carlo
Aulakh_LK	Aulakh_Laveet K	Aulakh_Laveet K	Aulakh_Laveet K	Aulakh_Laveet K	Aulakh_Laveet K	Aulakh_Laveet K	Aulakh_Laveet K
Aulitzky_W	Aulitzky_Walter	Aulitzky_Walter	Aulitzky_Walter	Aulitzky_Walter	Aulitzky_Walter	Aulitzky_Walter Erich	Aulitzky_Walter Erich
Aulitzky_WE	Aulitzky_W E	Aulitzky_Walter Erich	Aulitzky_Walter Erich	Aulitzky_Walter Erich	Aulitzky_Walter Erich	Aulitzky_Walter Erich	Aulitzky_Walter Erich
Aulitzky_WE	Aulitzky_Walter Erich	Aulitzky_Walter Erich	Aulitzky_Walter Erich	Aulitzky_Walter Erich	Aulitzky_Walter Erich	Aulitzky_Walter Erich	Aulitzky_Walter Erich
Ault_P	Ault_Patricia	Ault_Patricia	Ault_Patricia	Ault_Patricia	Ault_Patricia	Ault_Patricia	Ault_Patricia
Auman_J	Auman_J	Auman_J	Auman_J	Auman_J	Auman_J	Auman_James	Auman_James
Aung_KL	Aung_Kyaw L	Aung_Kyaw L	Aung_Kyaw L	Aung_Kyaw L	Aung_Kyaw L	Aung_Kyaw L	Aung_Kyaw L
Aung_S	Aung_San	Aung_San	Aung_San	Aung_San	Aung_San	Aung_San	Aung_San
Aungst_CW	Aungst_C W	Aungst_C W	Aungst_C W	Aungst_C W	Aungst_C W	Aungst_C William	Aungst_C William
Auperin_A	Auperin_Anne	Auperin_Anne	Auperin_Anne	Auperin_Anne	Auperin_Anne	Auperin_Anne	Auperin_Anne
Auquier_P	Auquier_Pascal	Auquier_Pascal	Auquier_Pascal	Auquier_Pascal	Auquier_Pascal	Auquier_Pascal	Auquier_Pascal
Aura_C	Aura_Claudia	Aura_Claudia	Aura_Claudia	Aura_Claudia	Aura_Claudia	Aura_Claudia	Aura_Claudia
Auranen_A	Auranen_Annika	Auranen_Annika	Auranen_Annika	Auranen_Annika	Auranen_Annika	Auranen_Annika	Auranen_Annika
Aurer_I	Aurer_Igor	Aurer_Igor	Aurer_Igor	Aurer_Igor	Aurer_Igor	Aurer_Igor	Aurer_Igor
Aurran_T	Aurran_Therese	Aurran_Therese	Aurran_Therese	Aurran_Therese	Aurran_Therese	Aurran Schleinitz_Therese	Aurran Schleinitz_Therese
Aurran_Schleinitz_T	Aurran Schleinitz_Therese	Aurran Schleinitz_Therese	Aurran Schleinitz_Therese	Aurran Schleinitz_Therese	Aurran Schleinitz_Therese	Aurran Schleinitz_Therese	Aurran Schleinitz_Therese
Autorino_R	Autorino_Riccardo	Autorino_Riccardo	Autorino_Riccardo	Autorino_Riccardo	Autorino_Riccardo	Autorino_Riccardo	Autorino_Riccardo
Autrand_C	Autrand_C	Autrand_C	Autrand_C	Autrand_C	Autrand_C	Autrand_Claudie	Autrand_Claudie
Autzinger_EM	Autzinger_Eva Maria	Autzinger_Eva Maria	Autzinger_Eva Maria	Autzinger_Eva Maria	Autzinger_Eva Maria	Autzinger_Eva Maria	Autzinger_Eva Maria
Auvinen_P	Auvinen_Paivi	Auvinen_Paivi	Auvinen_Paivi	Auvinen_Paivi	Auvinen_Paivi	Auvinen_Paivi	Auvinen_Paivi
Auzanneau_G	Auzanneau_G	Auzanneau_G	Auzanneau_G	Auzanneau_G	Auzanneau_G	Auzanneau_Gilbert	Auzanneau_Gilbert
Avanzini_P	Avanzini_Paolo	Avanzini_Paolo	Avanzini_Paolo	Avanzini_Paolo	Avanzini_Paolo	Avanzini_Paolo	Avanzini_Paolo
Avedissian_R	Avedissian_R	Avedissian_R	Avedissian_R	Avedissian_R	Avedissian_R	Avedissian_R	Avedissian_R
Avella_A	Avella_A	Avella_A	Avella_A	Avella_A	Avella_A	Avella_Antonio	Avella_Antonio
Averbuch_SD	Averbuch_S D	Averbuch_Steven D	Averbuch_Steven D	Averbuch_Steven D	Averbuch_Steven D	Averbuch_Steven D	Averbuch_Steven D
Averbuch_SD	Averbuch_Steven D	Averbuch_Steven D	Averbuch_Steven D	Averbuch_Steven D	Averbuch_Steven D	Averbuch_Steven D	Averbuch_Steven D
Averette_HE	Averette_Hervy E	Averette_Hervy E	Averette_Hervy E	Averette_Hervy E	Averette_Hervy E	Averette_Hervy E	Averette_Hervy E
Aversa_F	Aversa_Franco	Aversa_Franco	Aversa_Franco	Aversa_Franco	Aversa_Franco	Aversa_Franco	Aversa_Franco
Avet_Loiseau_H	Avet Loiseau_H	Avet Loiseau_Herve	Avet Loiseau_Herve	Avet Loiseau_Herve	Avet Loiseau_Herve	Avet Loiseau_Herve	Avet Loiseau_Herve
Avet_Loiseau_H	Avet Loiseau_Herve	Avet Loiseau_Herve	Avet Loiseau_Herve	Avet Loiseau_Herve	Avet Loiseau_Herve	Avet Loiseau_Herve	Avet Loiseau_Herve
Loiseau_HA	Loiseau_Herve Avet	Loiseau_Herve Avet	Loiseau_Herve Avet	Loiseau_Herve Avet	Loiseau_Herve Avet	Avet Loiseau_Herve	Avet Loiseau_Herve
Avigan_DE	Avigan_David E	Avigan_David E	Avigan_David E	Avigan_David E	Avigan_David E	Avigan_David E	Avigan_David E
Avigan_D	Avigan_David	Avigan_David	Avigan_David E	Avigan_David E	Avigan_David E	Avigan_David E	Avigan_David E
Avigdor_A	Avigdor_Abraham	Avigdor_Abraham	Avigdor_Abraham	Avigdor_Abraham	Avigdor_Abraham	Avigdor_Abraham	Avigdor_Abraham
Avigdor_A	Avigdor_A	Avigdor_Abraham	Avigdor_Abraham	Avigdor_Abraham	Avigdor_Abraham	Avigdor_Abraham	Avigdor_Abraham
Aviles_A	Aviles_Agustin	Aviles_Agustin	Aviles_Agustin	Aviles_Agustin	Aviles_Agustin	Aviles_Agustin	Aviles_Agustin
Avivi_I	Avivi_Irit	Avivi_Irit	Avivi_Irit	Avivi_Irit	Avivi_Irit	Avivi_Irit	Avivi_Irit
Avonto_I	Avonto_Ilaria	Avonto_Ilaria	Avonto_Ilaria	Avonto_Ilaria	Avonto_Ilaria	Avonto_Ilaria	Avonto_Ilaria
Avramis_VI	Avramis_Vassilios I	Avramis_Vassilios I	Avramis_Vassilios I	Avramis_Vassilios I	Avramis_Vassilios I	Avramis_Vassilios I	Avramis_Vassilios I
Avril_MF	Avril_M F	Avril_Marie Francoise	Avril_Marie Francoise	Avril_Marie Francoise	Avril_Marie Francoise	Avril_Marie Francoise	Avril_Marie Francoise
Avril_MF	Avril_Marie Francoise	Avril_Marie Francoise	Avril_Marie Francoise	Avril_Marie Francoise	Avril_Marie Francoise	Avril_Marie Francoise	Avril_Marie Francoise
Avvisati_G	Avvisati_G	Avvisati_Giuseppe	Avvisati_Giuseppe	Avvisati_Giuseppe	Avvisati_Giuseppe	Avvisati_Giuseppe	Avvisati_Giuseppe
Avvisati_G	Avvisati_Giuseppe	Avvisati_Giuseppe	Avvisati_Giuseppe	Avvisati_Giuseppe	Avvisati_Giuseppe	Avvisati_Giuseppe	Avvisati_Giuseppe
Awad_L	Awad_L	Awad_L	Awad_L	Awad_L	Awad_L	Awad_Lucile	Awad_Lucile
Awad_MM	Awad_Mark M	Awad_Mark M	Awad_Mark M	Awad_Mark M	Awad_Mark M	Awad_Mark M	Awad_Mark M
Awada_A	Awada_A	Awada_Ahmad	Awada_Ahmad	Awada_Ahmad	Awada_Ahmad	Awada_Ahmad	Awada_Ahmad
Awada_A	Awada_Ahmad	Awada_Ahmad	Awada_Ahmad	Awada_Ahmad	Awada_Ahmad	Awada_Ahmad	Awada_Ahmad
Awan_FT	Awan_Farrukh T	Awan_Farrukh T	Awan_Farrukh T	Awan_Farrukh T	Awan_Farrukh T	Awan_Farrukh T	Awan_Farrukh T
Awasthi_R	Awasthi_Rakesh	Awasthi_Rakesh	Awasthi_Rakesh	Awasthi_Rakesh	Awasthi_Rakesh	Awasthi_Rakesh	Awasthi_Rakesh
Axel_A	Axel_Amy	Axel_Amy	Axel_Amy	Axel_Amy	Axel_Amy	Axel_Amy	Axel_Amy
Axelrod_R	Axelrod_Rita	Axelrod_Rita	Axelrod_Rita S	Axelrod_Rita S	Axelrod_Rita S	Axelrod_Rita S	Axelrod_Rita S
Axelrod_RS	Axelrod_Rita S	Axelrod_Rita S	Axelrod_Rita S	Axelrod_Rita S	Axelrod_Rita S	Axelrod_Rita S	Axelrod_Rita S
Axelson_M	Axelson_Michael	Axelson_Michael	Axelson_Michael	Axelson_Michael	Axelson_Michael	Axelson_Michael	Axelson_Michael
Ayala_AG	Ayala_A G	Ayala_A G	Ayala_A G	Ayala_A G	Ayala_A G	Ayala_Alberto G	Ayala_Alberto G
Ayala_A	Ayala_Ana	Ayala_Ana	Ayala_Ana	Ayala_Ana	Ayala_Ana	Ayala_Ana	Ayala_Ana
Ayala_E	Ayala_Ernesto	Ayala_Ernesto	Ayala_Ernesto	Ayala_Ernesto	Ayala_Ernesto	Ayala_Ernesto	Ayala_Ernesto
Ayala_M	Ayala_Manuel	Ayala_Manuel	Ayala_Manuel	Ayala_Manuel	Ayala_Manuel	Ayala_Manuel	Ayala_Manuel
Aycock_J	Aycock_Jeff	Aycock_Jeff	Aycock_Jeff	Aycock_Jeff	Aycock_Jeff	Aycock_Jeff	Aycock_Jeff
Aydin_H	Aydin_H	Aydin_H	Aydin_H	Aydin_H	Aydin_H	Aydin_Halim	Aydin_Halim
Aydogdu_I	Aydogdu_Ismet	Aydogdu_Ismet	Aydogdu_Ismet	Aydogdu_Ismet	Aydogdu_Ismet	Aydogdu_Ismet	Aydogdu_Ismet
Aydogdu_M	Aydogdu_Mustafa	Aydogdu_Mustafa	Aydogdu_Mustafa	Aydogdu_Mustafa	Aydogdu_Mustafa	Aydogdu_Mustafa	Aydogdu_Mustafa
Ayers_D	Ayers_D	Ayers_D	Ayers_D	Ayers_D	Ayers_D	Ayers_Dan	Ayers_Dan
Ayers_G	Ayers_G	Ayers_G	Ayers_G	Ayers_G	Ayers_G	Ayers_Gregory	Ayers_Gregory
Ayme_Y	Ayme_Y	Ayme_Y	Ayme_Y	Ayme_Y	Ayme_Y	Ayme_Y	Ayme_Y
Aymerich_M	Aymerich_Marta	Aymerich_Marta	Aymerich_Marta	Aymerich_Marta	Aymerich_Marta	Aymerich_Marta	Aymerich_Marta
Aynsley_E	Aynsley_Eleanor	Aynsley_Eleanor	Aynsley_Eleanor	Aynsley_Eleanor	Aynsley_Eleanor	Aynsley_Eleanor	Aynsley_Eleanor
Ayoub_JP	Ayoub_Jean Pierre	Ayoub_Jean Pierre	Ayoub_Jean Pierre	Ayoub_Jean Pierre	Ayoub_Jean Pierre	Ayoub_Jean Pierre	Ayoub_Jean Pierre
Ayoub_JI	Ayoub_J I	Ayoub_J I	Ayoub_J I	Ayoub_J I	Ayoub_J I	Ayoub_Joseph	Ayoub_Joseph
Ayoub_J	Ayoub_J	Ayoub_Joseph	Ayoub_Joseph	Ayoub_Joseph	Ayoub_Joseph	Ayoub_Joseph	Ayoub_Joseph
Ayoub_J	Ayoub_Joseph	Ayoub_Joseph	Ayoub_Joseph	Ayoub_Joseph	Ayoub_Joseph	Ayoub_Joseph	Ayoub_Joseph
Ayoubi_M	Ayoubi_Mohamed	Ayoubi_Mohamed	Ayoubi_Mohamed	Ayoubi_Mohamed	Ayoubi_Mohamed	Ayoubi_Mohamed	Ayoubi_Mohamed
Azab_F	Azab_Feda	Azab_Feda	Azab_Feda	Azab_Feda	Azab_Feda	Azab_Feda	Azab_Feda
Azab_M	Azab_M	Azab_M	Azab_M	Azab_M	Azab_M	Azab_Mohamed	Azab_Mohamed
Azad_NS	Azad_Nilofer S	Azad_Nilofer S	Azad_Nilofer S	Azad_Nilofer S	Azad_Nilofer S	Azad_Nilofer S	Azad_Nilofer S
Azagra_P	Azagra_P	Azagra_P	Azagra_P	Azagra_P	Azagra_P	Azagra_P	Azagra_P
Azais_I	Azais_Isabelle	Azais_Isabelle	Azais_Isabelle	Azais_Isabelle	Azais_Isabelle	Azais_Isabelle	Azais_Isabelle
Azar_CA	Azar_Catherine A	Azar_Catherine A	Azar_Catherine A	Azar_Catherine A	Azar_Catherine A	Azar_Catherine A	Azar_Catherine A
Azar_N	Azar_N	Azar_N	Azar_N	Azar_N	Azar_N	Azar_Nabih	Azar_Nabih
Azarnia_N	Azarnia_N	Azarnia_Nozar	Azarnia_Nozar	Azarnia_Nozar	Azarnia_Nozar	Azarnia_Nozar	Azarnia_Nozar
Azarnia_N	Azarnia_Nozar	Azarnia_Nozar	Azarnia_Nozar	Azarnia_Nozar	Azarnia_Nozar	Azarnia_Nozar	Azarnia_Nozar
Azevedo_S	Azevedo_S	Azevedo_S	Azevedo_S	Azevedo_S	Azevedo_S	Azevedo_S	Azevedo_S
Azhar_T	Azhar_T	Azhar_T	Azhar_T	Azhar_T	Azhar_T	Azhar_Tahir	Azhar_Tahir
Azim_HA	Azim_Hatem A	Azim_Hatem A	Azim_Hatem A	Azim_Hatem A	Azim_Hatem A	Azim_Hatem A	Azim_Hatem A
Aziz_Z	Aziz_Zeba	Aziz_Zeba	Aziz_Zeba	Aziz_Zeba	Aziz_Zeba	Aziz_Zeba	Aziz_Zeba
Azizi_AA	Azizi_Amedeo A	Azizi_Amedeo A	Azizi_Amedeo A	Azizi_Amedeo A	Azizi_Amedeo A	Azizi_Amedeo A	Azizi_Amedeo A
Azli_N	Azli_Nacer	Azli_Nacer	Azli_Nacer	Azli_Nacer	Azli_Nacer	Azli_Nacer	Azli_Nacer
Azria_D	Azria_David	Azria_David	Azria_David	Azria_David	Azria_David	Azria_David	Azria_David
Azrilevich_A	Azrilevich_Alex	Azrilevich_Alex	Azrilevich_Alex	Azrilevich_Alex	Azrilevich_Alex	Azrilevich_Alex	Azrilevich_Alex
Azuma_K	Azuma_K	Azuma_Koichi	Azuma_Koichi	Azuma_Koichi	Azuma_Koichi	Azuma_Koichi	Azuma_Koichi
Azuma_K	Azuma_Koichi	Azuma_Koichi	Azuma_Koichi	Azuma_Koichi	Azuma_Koichi	Azuma_Koichi	Azuma_Koichi
Azuma_M	Azuma_Mizutomo	Azuma_Mizutomo	Azuma_Mizutomo	Azuma_Mizutomo	Azuma_Mizutomo	Azuma_Mizutomo	Azuma_Mizutomo
Azuma_T	Azuma_Teruhisa	Azuma_Teruhisa	Azuma_Teruhisa	Azuma_Teruhisa	Azuma_Teruhisa	Azuma_Teruhisa	Azuma_Teruhisa
Azzabi_A	Azzabi_Ashraf	Azzabi_Ashraf	Azzabi_Ashraf	Azzabi_Ashraf	Azzabi_Ashraf	Azzabi_Ashraf	Azzabi_Ashraf
Azzarelli_A	Azzarelli_Alberto	Azzarelli_Alberto	Azzarelli_Alberto	Azzarelli_Alberto	Azzarelli_Alberto	Azzarelli_Alberto	Azzarelli_Alberto
Azzarello_G	Azzarello_G	Azzarello_G	Azzarello_G	Azzarello_G	Azzarello_G	Azzarello_G	Azzarello_G
Azzedine_A	Azzedine_A	Azzedine_Ahmed	Azzedine_Ahmed	Azzedine_Ahmed	Azzedine_Ahmed	Azzedine_Ahmed	Azzedine_Ahmed
Azzedine_A	Azzedine_Ahmed	Azzedine_Ahmed	Azzedine_Ahmed	Azzedine_Ahmed	Azzedine_Ahmed	Azzedine_Ahmed	Azzedine_Ahmed
Azzoli_CG	Azzoli_Christopher G	Azzoli_Christopher G	Azzoli_Christopher G	Azzoli_Christopher G	Azzoli_Christopher G	Azzoli_Christopher G	Azzoli_Christopher G
Azzouzi_AR	Azzouzi_Abdel Rahmene	Azzouzi_Abdel Rahmene	Azzouzi_Abdel Rahmene	Azzouzi_Abdel Rahmene	Azzouzi_Abdel Rahmene	Azzouzi_Abdel Rahmene	Azzouzi_Abdel Rahmene
Ba_Y	Ba_Yi	Ba_Yi	Ba_Yi	Ba_Yi	Ba_Yi	Ba_Yi	Ba_Yi
Baake_G	Baake_Gerold	Baake_Gerold	Baake_Gerold	Baake_Gerold	Baake_Gerold	Baake_Gerold	Baake_Gerold
Baars_JW	Baars_J W	Baars_J W	Baars_J W	Baars_J W	Baars_Johanna W	Baars_Johanna W	Baars_Johanna W
Baars_JW	Baars_Joke W	Baars_Joke W	Baars_Joke W	Baars_Joke W	Baars_Johanna W	Baars_Johanna W	Baars_Johanna W
Baars_JW	Baars_Johanna W	Baars_Johanna W	Baars_Johanna W	Baars_Johanna W	Baars_Johanna W	Baars_Johanna W	Baars_Johanna W
Baas_P	Baas_P	Baas_Paul	Baas_Paul	Baas_Paul	Baas_Paul	Baas_Paul	Baas_Paul
Baas_P	Baas_Paul	Baas_Paul	Baas_Paul	Baas_Paul	Baas_Paul	Baas_Paul	Baas_Paul
Baba_Hamed_N	Baba Hamed_Nabil	Baba Hamed_Nabil	Baba Hamed_Nabil	Baba Hamed_Nabil	Baba Hamed_Nabil	Baba Hamed_Nabil	Baba Hamed_Nabil
Baba_E	Baba_E	Baba_E	Baba_E	Baba_E	Baba_E	Baba_Eishi	Baba_Eishi
Baba_H	Baba_Hideo	Baba_Hideo	Baba_Hideo	Baba_Hideo	Baba_Hideo	Baba_Hideo	Baba_Hideo
Baba_H	Baba_H	Baba_Hideo	Baba_Hideo	Baba_Hideo	Baba_Hideo	Baba_Hideo	Baba_Hideo
Babel_N	Babel_N	Babel_N	Babel_N	Babel_N	Babel_N	Babel_Nina	Babel_Nina
Babiera_GV	Babiera_Gildy V	Babiera_Gildy V	Babiera_Gildy V	Babiera_Gildy V	Babiera_Gildy V	Babiera_Gildy V	Babiera_Gildy V
Babiker_HM	Babiker_Hani M	Babiker_Hani M	Babiker_Hani M	Babiker_Hani M	Babiker_Hani M	Babiker_Hani M	Babiker_Hani M
Babin_E	Babin_Emmanuel	Babin_Emmanuel	Babin_Emmanuel	Babin_Emmanuel	Babin_Emmanuel	Babin_Emmanuel	Babin_Emmanuel
Babovic_N	Babovic_N	Babovic_Nada	Babovic_Nada	Babovic_Nada	Babovic_Nada	Babovic_Nada	Babovic_Nada
Babovic_N	Babovic_Nada	Babovic_Nada	Babovic_Nada	Babovic_Nada	Babovic_Nada	Babovic_Nada	Babovic_Nada
Babu_KG	Babu_K Govind	Babu_K Govind	Babu_K Govind	Babu_K Govind	Babu_K Govind	Babu_K Govind	Babu_K Govind
Govind_Babu_K	Govind Babu_K	Govind Babu_K	Govind Babu_K	Govind Babu_K	Govind Babu_K	Babu_K Govind	Babu_K Govind
Baccarani_M	Baccarani_Michele	Baccarani_Michele	Baccarani_Michele	Baccarani_Michele	Baccarani_Michele	Baccarani_Michele	Baccarani_Michele
Baccarani_M	Baccarani_M	Baccarani_Michele	Baccarani_Michele	Baccarani_Michele	Baccarani_Michele	Baccarani_Michele	Baccarani_Michele
Bacchi_M	Bacchi_M	Bacchi_M	Bacchi_M	Bacchi_M	Bacchi_M	Bacchi_M	Bacchi_Marisa
Bacchini_P	Bacchini_P	Bacchini_P	Bacchini_P	Bacchini_P	Bacchini_P	Bacchini_P	Bacchini_P
Bacci_G	Bacci_G	Bacci_G	Bacci_G	Bacci_G	Bacci_G	Bacci_Gaetano	Bacci_Gaetano
Bach_A	Bach_A	Bach_A	Bach_A	Bach_A	Bach_A	Bach_Ariadne	Bach_Ariadne
Bach_BA	Bach_Bruce A	Bach_Bruce A	Bach_Bruce A	Bach_Bruce A	Bach_Bruce A	Bach_Bruce A	Bach_Bruce A
Bach_BA	Bach_B A	Bach_Bruce A	Bach_Bruce A	Bach_Bruce A	Bach_Bruce A	Bach_Bruce A	Bach_Bruce A
Bach_F	Bach_F	Bach_F	Bach_F	Bach_F	Bach_F	Bach_Flemming	Bach_Flemming
Bacha_P	Bacha_P	Bacha_P	Bacha_P	Bacha_P	Bacha_P	Bacha_Patricia	Bacha_Patricia
Bachanova_V	Bachanova_Veronika	Bachanova_Veronika	Bachanova_Veronika	Bachanova_Veronika	Bachanova_Veronika	Bachanova_Veronika	Bachanova_Veronika
Bachaud_JM	Bachaud_J M	Bachaud_J M	Bachaud_J M	Bachaud_J M	Bachaud_J M	Bachaud_Jean Marc	Bachaud_Jean Marc
Bachelot_T	Bachelot_T	Bachelot_Thomas	Bachelot_Thomas	Bachelot_Thomas	Bachelot_Thomas	Bachelot_Thomas	Bachelot_Thomas
Bachelot_T	Bachelot_Thomas	Bachelot_Thomas	Bachelot_Thomas	Bachelot_Thomas	Bachelot_Thomas	Bachelot_Thomas	Bachelot_Thomas
Bachet_JB	Bachet_Jean Baptiste	Bachet_Jean Baptiste	Bachet_Jean Baptiste	Bachet_Jean Baptiste	Bachet_Jean Baptiste	Bachet_Jean Baptiste	Bachet_Jean Baptiste
Bachy_E	Bachy_Emmanuel	Bachy_Emmanuel	Bachy_Emmanuel	Bachy_Emmanuel	Bachy_Emmanuel	Bachy_Emmanuel	Bachy_Emmanuel
Bachy_E	Bachy_E	Bachy_Emmanuel	Bachy_Emmanuel	Bachy_Emmanuel	Bachy_Emmanuel	Bachy_Emmanuel	Bachy_Emmanuel
Bacigalupo_A	Bacigalupo_A	Bacigalupo_Andrea	Bacigalupo_Andrea	Bacigalupo_Andrea	Bacigalupo_Andrea	Bacigalupo_Andrea	Bacigalupo_Andrea
Bacigalupo_A	Bacigalupo_Andrea	Bacigalupo_Andrea	Bacigalupo_Andrea	Bacigalupo_Andrea	Bacigalupo_Andrea	Bacigalupo_Andrea	Bacigalupo_Andrea
Bacik_J	Bacik_J	Bacik_Jennifer	Bacik_Jennifer	Bacik_Jennifer	Bacik_Jennifer	Bacik_Jennifer	Bacik_Jennifer
Bacik_J	Bacik_Jennifer	Bacik_Jennifer	Bacik_Jennifer	Bacik_Jennifer	Bacik_Jennifer	Bacik_Jennifer	Bacik_Jennifer
Baciuchka_M	Baciuchka_Marjorie	Baciuchka_Marjorie	Baciuchka_Marjorie	Baciuchka_Marjorie	Baciuchka_Marjorie	Baciuchka_Marjorie	Baciuchka_Marjorie
Back_M	Back_Michael	Back_Michael	Back_Michael	Back_Michael	Back_Michael	Back_Michael	Back_Michael
Backstrom_JT	Backstrom_Jay T	Backstrom_Jay T	Backstrom_Jay T	Backstrom_Jay T	Backstrom_Jay T	Backstrom_Jay T	Backstrom_Jay T
Backstrom_J	Backstrom_Jay	Backstrom_Jay	Backstrom_Jay T	Backstrom_Jay T	Backstrom_Jay T	Backstrom_Jay T	Backstrom_Jay T
Bacon_M	Bacon_M	Bacon_M	Bacon_M	Bacon_M	Bacon_M	Bacon_Monica	Bacon_Monica
Bacoyiannis_C	Bacoyiannis_Charalabos	Bacoyiannis_Charalabos	Bacoyiannis_Charalabos	Bacoyiannis_Charalabos	Bacoyiannis_Charalabos	Bacoyiannis_Charalabos	Bacoyiannis_Charalabos
Badalamenti_G	Badalamenti_Giuseppe	Badalamenti_Giuseppe	Badalamenti_Giuseppe	Badalamenti_Giuseppe	Badalamenti_Giuseppe	Badalamenti_Giuseppe	Badalamenti_Giuseppe
Badarinath_S	Badarinath_Suprith	Badarinath_Suprith	Badarinath_Suprith	Badarinath_Suprith	Badarinath_Suprith	Badarinath_Suprith	Badarinath_Suprith
Badellino_F	Badellino_F	Badellino_F	Badellino_F	Badellino_F	Badellino_F	Badellino_Fausto	Badellino_Fausto
Bader_K	Bader_Kathy	Bader_Kathy	Bader_Kathy	Bader_Kathy	Bader_Kathy	Bader_Kathy	Bader_Kathy
Bader_P	Bader_Peter	Bader_Peter	Bader_Peter	Bader_Peter	Bader_Peter	Bader_Peter	Bader_Peter
Badet_N	Badet_Nicolas	Badet_Nicolas	Badet_Nicolas	Badet_Nicolas	Badet_Nicolas	Badet_Nicolas	Badet_Nicolas
Badia_A	Badia_A	Badia_A	Badia_A	Badia_A	Badia_A	Badia_Anna	Badia_Anna
Badillo_M	Badillo_Maria	Badillo_Maria	Badillo_Maria	Badillo_Maria	Badillo_Maria	Badillo_Maria	Badillo_Maria
Badillo_M	Badillo_M	Badillo_Maria	Badillo_Maria	Badillo_Maria	Badillo_Maria	Badillo_Maria	Badillo_Maria
Badin_F	Badin_Firas	Badin_Firas	Badin_Firas	Badin_Firas	Badin_Firas	Badin_Firas	Badin_Firas
Badoux_X	Badoux_Xavier	Badoux_Xavier	Badoux_Xavier C	Badoux_Xavier C	Badoux_Xavier C	Badoux_Xavier C	Badoux_Xavier C
Badoux_XC	Badoux_Xavier C	Badoux_Xavier C	Badoux_Xavier C	Badoux_Xavier C	Badoux_Xavier C	Badoux_Xavier C	Badoux_Xavier C
Badovinac_Crnjevic_T	Badovinac Crnjevic_Tanja	Badovinac Crnjevic_Tanja	Badovinac Crnjevic_Tanja	Badovinac Crnjevic_Tanja	Badovinac Crnjevic_Tanja	Badovinac Crnjevic_Tanja	Badovinac Crnjevic_Tanja
Badran_A	Badran_Atef	Badran_Atef	Badran_Atef	Badran_Atef	Badran_Atef	Badran_Atef	Badran_Atef
Badri_N	Badri_N	Badri_N	Badri_N	Badri_N	Badri_N	Badri_N	Badri_N
Badros_A	Badros_Ashraf	Badros_Ashraf	Badros_Ashraf Z	Badros_Ashraf Z	Badros_Ashraf Z	Badros_Ashraf Z	Badros_Ashraf Z
Badros_AZ	Badros_Ashraf Z	Badros_Ashraf Z	Badros_Ashraf Z	Badros_Ashraf Z	Badros_Ashraf Z	Badros_Ashraf Z	Badros_Ashraf Z
Badros_A	Badros_Ashraf	Badros_Ashraf	Badros_Ashraf	Badros_Ashraf	Badros_Ashraf	Badros_Ashraf Z	Badros_Ashraf Z
Badros_AZ	Badros_A Z	Badros_Ashraf Z	Badros_Ashraf Z	Badros_Ashraf Z	Badros_Ashraf Z	Badros_Ashraf Z	Badros_Ashraf Z
Badve_SS	Badve_Sunil S	Badve_Sunil S	Badve_Sunil S	Badve_Sunil S	Badve_Sunil S	Badve_Sunil S	Badve_Sunil S
Badwe_RA	Badwe_Rajendra A	Badwe_Rajendra A	Badwe_Rajendra A	Badwe_Rajendra A	Badwe_Rajendra A	Badwe_Rajendra A	Badwe_Rajendra A
Bae_DS	Bae_Duk Soo	Bae_Duk Soo	Bae_Duk Soo	Bae_Duk Soo	Bae_Duk Soo	Bae_Duk Soo	Bae_Duk Soo
Bae_JM	Bae_Jae Moon	Bae_Jae Moon	Bae_Jae Moon	Bae_Jae Moon	Bae_Jae Moon	Bae_Jae Moon	Bae_Jae Moon
Bae_K	Bae_Kyoungwha	Bae_Kyoungwha	Bae_Kyoungwha	Bae_Kyoungwha	Bae_Kyoungwha	Bae_Kyounghwa	Bae_Kyounghwa
Bae_K	Bae_Kyounghwa	Bae_Kyounghwa	Bae_Kyounghwa	Bae_Kyounghwa	Bae_Kyounghwa	Bae_Kyounghwa	Bae_Kyounghwa
Bae_SH	Bae_Si Hyun	Bae_Si Hyun	Bae_Si Hyun	Bae_Si Hyun	Bae_Si Hyun	Bae_Si Hyun	Bae_Si Hyun
Bae_SH	Bae_Sung Hwa	Bae_Sung Hwa	Bae_Sung Hwa	Bae_Sung Hwa	Bae_Sung Hwa	Bae_Sung Hwa	Bae_Sung Hwa
Bae_WK	Bae_Woo Kyun	Bae_Woo Kyun	Bae_Woo Kyun	Bae_Woo Kyun	Bae_Woo Kyun	Bae_Woo Kyun	Bae_Woo Kyun
Bae_YJ	Bae_Yun Ju	Bae_Yun Ju	Bae_Yun Ju	Bae_Yun Ju	Bae_Yun Ju	Bae_Yun Ju	Bae_Yun Ju
Baehner_RL	Baehner_R L	Baehner_R L	Baehner_R L	Baehner_R L	Baehner_R L	Baehner_Robert L	Baehner_Robert L
Baek_JY	Baek_Ji Yeon	Baek_Ji Yeon	Baek_Ji Yeon	Baek_Ji Yeon	Baek_Ji Yeon	Baek_Ji Yeon	Baek_Ji Yeon
Baek_JH	Baek_Jin Ho	Baek_Jin Ho	Baek_Jin Ho	Baek_Jin Ho	Baek_Jin Ho	Baek_Jin Ho	Baek_Jin Ho
Baekelandt_MM	Baekelandt_Mark M O	Baekelandt_Mark M O	Baekelandt_Mark M O	Baekelandt_Mark M O	Baekelandt_Mark M O	Baekelandt_Mark M O	Baekelandt_Mark M O
Baena_JM	Baena_Jose Manuel	Baena_Jose Manuel	Baena_Jose Manuel	Baena_Jose Manuel	Baena_Jose Manuel	Baena Canada_Jose M	Baena Canada_Jose M
Baena_Canada_JM	Baena Canada_Jose M	Baena Canada_Jose M	Baena Canada_Jose M	Baena Canada_Jose M	Baena Canada_Jose M	Baena Canada_Jose M	Baena Canada_Jose M
Baer_D	Baer_D	Baer_D	Baer_D	Baer_D	Baer_D	Baer_D	Baer_D
Baer_J	Baer_John	Baer_John	Baer_John	Baer_John	Baer_John	Baer_John	Baer_John
Baer_MR	Baer_M R	Baer_Maria R	Baer_Maria R	Baer_Maria R	Baer_Maria R	Baer_Maria R	Baer_Maria R
Baer_MR	Baer_Maria R	Baer_Maria R	Baer_Maria R	Baer_Maria R	Baer_Maria R	Baer_Maria R	Baer_Maria R
Baergen_R	Baergen_Rebecca	Baergen_Rebecca	Baergen_Rebecca	Baergen_Rebecca	Baergen_Rebecca	Baergen_Rebecca	Baergen_Rebecca
Baerlocher_GM	Baerlocher_Gabriela M	Baerlocher_Gabriela M	Baerlocher_Gabriela M	Baerlocher_Gabriela M	Baerlocher_Gabriela M	Baerlocher_Gabriela M	Baerlocher_Gabriela M
Baerlocher_GM	Baerlocher_G M	Baerlocher_Gabriela M	Baerlocher_Gabriela M	Baerlocher_Gabriela M	Baerlocher_Gabriela M	Baerlocher_Gabriela M	Baerlocher_Gabriela M
Baert_L	Baert_L	Baert_L	Baert_L	Baert_L	Baert_L	Baert_L	Baert_L
Baertschi_D	Baertschi_D	Baertschi_D	Baertschi_D	Baertschi_D	Baertschi_D	Baertschi_D	Baertschi_D
Baetz_T	Baetz_Tara	Baetz_Tara	Baetz_Tara	Baetz_Tara	Baetz_Tara	Baetz_Tara	Baetz_Tara
Baeuerle_PA	Baeuerle_Patrick A	Baeuerle_Patrick A	Baeuerle_Patrick A	Baeuerle_Patrick A	Baeuerle_Patrick A	Baeuerle_Patrick A	Baeuerle_Patrick A
Baez_L	Baez_L	Baez_L	Baez_L	Baez_L	Baez Diaz_Louis	Baez Diaz_Louis	Baez Diaz_Louis
Baez_Diaz_L	Baez Diaz_Luis	Baez Diaz_Luis	Baez Diaz_Luis	Baez Diaz_Luis	Baez Diaz_Louis	Baez Diaz_Louis	Baez Diaz_Louis
Baez_Diaz_L	Baez Diaz_Louis	Baez Diaz_Louis	Baez Diaz_Louis	Baez Diaz_Louis	Baez Diaz_Louis	Baez Diaz_Louis	Baez Diaz_Louis
Bafaloukos_D	Bafaloukos_D	Bafaloukos_Dimitrios	Bafaloukos_Dimitrios	Bafaloukos_Dimitrios	Bafaloukos_Dimitrios	Bafaloukos_Dimitrios	Bafaloukos_Dimitrios
Bafaloukos_D	Bafaloukos_Dimitrios	Bafaloukos_Dimitrios	Bafaloukos_Dimitrios	Bafaloukos_Dimitrios	Bafaloukos_Dimitrios	Bafaloukos_Dimitrios	Bafaloukos_Dimitrios
Bagatell_R	Bagatell_Rochelle	Bagatell_Rochelle	Bagatell_Rochelle	Bagatell_Rochelle	Bagatell_Rochelle	Bagatell_Rochelle	Bagatell_Rochelle
Bagg_A	Bagg_Adam	Bagg_Adam	Bagg_Adam	Bagg_Adam	Bagg_Adam	Bagg_Adam	Bagg_Adam
Baggerly_KA	Baggerly_Keith A	Baggerly_Keith A	Baggerly_Keith A	Baggerly_Keith A	Baggerly_Keith A	Baggerly_Keith A	Baggerly_Keith A
Baggstrom_M	Baggstrom_Maria	Baggstrom_Maria	Baggstrom_Maria Q	Baggstrom_Maria Q	Baggstrom_Maria Q	Baggstrom_Maria Q	Baggstrom_Maria Q
Baggstrom_MQ	Baggstrom_Maria Q	Baggstrom_Maria Q	Baggstrom_Maria Q	Baggstrom_Maria Q	Baggstrom_Maria Q	Baggstrom_Maria Q	Baggstrom_Maria Q
Bagiella_E	Bagiella_Emilia	Bagiella_Emilia	Bagiella_Emilia	Bagiella_Emilia	Bagiella_Emilia	Bagiella_Emilia	Bagiella_Emilia
Bagley_CM	Bagley_C M	Bagley_C M	Bagley_C M	Bagley_C M	Bagley_C M	Bagley_Charles M	Bagley_Charles M
Bagnulo_A	Bagnulo_A	Bagnulo_A	Bagnulo_A	Bagnulo_A	Bagnulo_A	Bagnulo_A	Bagnulo_A
Bagot_M	Bagot_Martine	Bagot_Martine	Bagot_Martine	Bagot_Martine	Bagot_Martine	Bagot_Martine	Bagot_Martine
Bagshawe_KD	Bagshawe_K D	Bagshawe_K D	Bagshawe_K D	Bagshawe_K D	Bagshawe_K D	Bagshawe_K D	Bagshawe_K D
Bague_S	Bague_Silvia	Bague_Silvia	Bague_Silvia	Bague_Silvia	Bague_Silvia	Bague_Silvia	Bague_Silvia
Bahary_JP	Bahary_Jean Paul	Bahary_Jean Paul	Bahary_Jean Paul	Bahary_Jean Paul	Bahary_Jean Paul	Bahary_Jean Paul	Bahary_Jean Paul
Bahary_N	Bahary_Nathan	Bahary_Nathan	Bahary_Nathan	Bahary_Nathan	Bahary_Nathan	Bahary_Nathan	Bahary_Nathan
Bahcall_S	Bahcall_Safi	Bahcall_Safi	Bahcall_Safi	Bahcall_Safi	Bahcall_Safi	Bahcall_Safi	Bahcall_Safi
Bahceci_E	Bahceci_E	Bahceci_Erkut	Bahceci_Erkut	Bahceci_Erkut	Bahceci_Erkut	Bahceci_Erkut	Bahceci_Erkut
Bahceci_E	Bahceci_Erkut	Bahceci_Erkut	Bahceci_Erkut	Bahceci_Erkut	Bahceci_Erkut	Bahceci_Erkut	Bahceci_Erkut
Baher_L	Baher_Linda	Baher_Linda	Baher_Linda	Baher_Linda	Baher_Linda	Baher_Linda	Baher_Linda
Bahl_A	Bahl_Amit	Bahl_Amit	Bahl_Amit	Bahl_Amit	Bahl_Amit	Bahl_Amit	Bahl_Amit
Bahlis_N	Bahlis_Nizar	Bahlis_Nizar	Bahlis_Nizar	Bahlis_Nizar	Bahlis_Nizar	Bahlis_Nizar J	Bahlis_Nizar J
Bahlis_NJ	Bahlis_Nizar J	Bahlis_Nizar J	Bahlis_Nizar J	Bahlis_Nizar J	Bahlis_Nizar J	Bahlis_Nizar J	Bahlis_Nizar J
Bahlis_N	Bahlis_Nizar	Bahlis_Nizar	Bahlis_Nizar J	Bahlis_Nizar J	Bahlis_Nizar J	Bahlis_Nizar J	Bahlis_Nizar J
Bahlis_N	Bahlis_N	Bahlis_Nizar	Bahlis_Nizar J	Bahlis_Nizar J	Bahlis_Nizar J	Bahlis_Nizar J	Bahlis_Nizar J
Bahlo_J	Bahlo_Jasmin	Bahlo_Jasmin	Bahlo_Jasmin	Bahlo_Jasmin	Bahlo_Jasmin	Bahlo_Jasmin	Bahlo_Jasmin
Bahnson_R	Bahnson_R	Bahnson_R	Bahnson_R	Bahnson_R	Bahnson_R	Bahnson_Robert	Bahnson_Robert
Bahoric_B	Bahoric_Boris	Bahoric_Boris	Bahoric_Boris	Bahoric_Boris	Bahoric_Boris	Bahoric_Boris	Bahoric_Boris
Bahr_O	Bahr_Oliver	Bahr_Oliver	Bahr_Oliver	Bahr_Oliver	Bahr_Oliver	Bahr_Oliver	Bahr_Oliver
Bahra_M	Bahra_Marcus	Bahra_Marcus	Bahra_Marcus	Bahra_Marcus	Bahra_Marcus	Bahra_Marcus	Bahra_Marcus
Bai_B	Bai_Bing	Bai_Bing	Bai_Bing	Bai_Bing	Bai_Bing	Bai_Bing	Bai_Bing
Bai_C	Bai_Chong	Bai_Chong	Bai_Chong	Bai_Chong	Bai_Chong	Bai_Chong	Bai_Chong
Bai_C	Bai_Chunxue	Bai_Chunxue	Bai_Chunxue	Bai_Chunxue	Bai_Chunxue	Bai_Chunxue	Bai_Chunxue
Bai_LY	Bai_Li Yuan	Bai_Li Yuan	Bai_Li Yuan	Bai_Li Yuan	Bai_Li Yuan	Bai_Li Yuan	Bai_Li Yuan
Bai_QX	Bai_Qing Xian	Bai_Qing Xian	Bai_Qing Xian	Bai_Qing Xian	Bai_Qing Xian	Bai_Qing Xian	Bai_Qing Xian
Bai_W	Bai_Wei	Bai_Wei	Bai_Wei	Bai_Wei	Bai_Wei	Bai_Wei	Bai_Wei
Bai_XY	Bai_X Y	Bai_X Y	Bai_X Y	Bai_X Y	Bai_X Y	Bai_X Y	Bai_X Y
Bai_YX	Bai_Yu Xian	Bai_Yu Xian	Bai_Yu Xian	Bai_Yu Xian	Bai_Yuxian	Bai_Yuxian	Bai_Yuxian
Bai_Y	Bai_Yuxian	Bai_Yuxian	Bai_Yuxian	Bai_Yuxian	Bai_Yuxian	Bai_Yuxian	Bai_Yuxian
Baik_CS	Baik_Christina S	Baik_Christina S	Baik_Christina S	Baik_Christina S	Baik_Christina S	Baik_Christina S	Baik_Christina S
Baik_C	Baik_Christina	Baik_Christina	Baik_Christina S	Baik_Christina S	Baik_Christina S	Baik_Christina S	Baik_Christina S
Baila_L	Baila_Liliana	Baila_Liliana	Baila_Liliana	Baila_Liliana	Baila_Liliana	Baila_Liliana	Baila_Liliana
Baila_L	Baila_L	Baila_Liliana	Baila_Liliana	Baila_Liliana	Baila_Liliana	Baila_Liliana	Baila_Liliana
Bailen_A	Bailen_Alicia	Bailen_Alicia	Bailen_Alicia	Bailen_Alicia	Bailen_Alicia	Bailen_Alicia	Bailen_Alicia
Bailey_AJ	Bailey_A J	Bailey_A J	Bailey_A J	Bailey_A J	Bailey_A J	Bailey_Alan J	Bailey_Alan J
Bailey_A	Bailey_A	Bailey_A	Bailey_A J	Bailey_A J	Bailey_A J	Bailey_Alan J	Bailey_Alan J
Bailey_C	Bailey_C	Bailey_C	Bailey_C	Bailey_C	Bailey_C	Bailey_Christine K	Bailey_Christine K
Bailey_CK	Bailey_Christine K	Bailey_Christine K	Bailey_Christine K	Bailey_Christine K	Bailey_Christine K	Bailey_Christine K	Bailey_Christine K
Bailey_H	Bailey_Howard	Bailey_Howard	Bailey_Howard H	Bailey_Howard H	Bailey_Howard H	Bailey_Howard H	Bailey_Howard H
Bailey_HH	Bailey_Howard H	Bailey_Howard H	Bailey_Howard H	Bailey_Howard H	Bailey_Howard H	Bailey_Howard H	Bailey_Howard H
Bailey_L	Bailey_Leighann	Bailey_Leighann	Bailey_Leighann	Bailey_Leighann	Bailey_Leighann	Bailey_Leighann	Bailey_Leighann
Bain_BJ	Bain_Barbara J	Bain_Barbara J	Bain_Barbara J	Bain_Barbara J	Bain_Barbara J	Bain_Barbara J	Bain_Barbara J
Bains_M	Bains_M	Bains_Manjit	Bains_Manjit	Bains_Manjit	Bains_Manjit	Bains_Manjit	Bains_Manjit
Bains_M	Bains_Manjit	Bains_Manjit	Bains_Manjit	Bains_Manjit	Bains_Manjit	Bains_Manjit	Bains_Manjit
Baiocchi_RA	Baiocchi_Robert A	Baiocchi_Robert A	Baiocchi_Robert A	Baiocchi_Robert A	Baiocchi_Robert A	Baiocchi_Robert A	Baiocchi_Robert A
Baiocchi_R	Baiocchi_Robert	Baiocchi_Robert	Baiocchi_Robert A	Baiocchi_Robert A	Baiocchi_Robert A	Baiocchi_Robert A	Baiocchi_Robert A
Bair_AH	Bair_Angel H	Bair_Angel H	Bair_Angel H	Bair_Angel H	Bair_Angel H	Bair_Angel H	Bair_Angel H
Bairey_O	Bairey_Osnat	Bairey_Osnat	Bairey_Osnat	Bairey_Osnat	Bairey_Osnat	Bairey_Osnat	Bairey_Osnat
Bais_C	Bais_Carlos	Bais_Carlos	Bais_Carlos	Bais_Carlos	Bais_Carlos	Bais_Carlos	Bais_Carlos
Baize_N	Baize_Nathalie	Baize_Nathalie	Baize_Nathalie	Baize_Nathalie	Baize_Nathalie	Baize_Nathalie	Baize_Nathalie
Bajaj_R	Bajaj_R	Bajaj_R	Bajaj_R	Bajaj_R	Bajaj_R	Bajaj_R	Bajaj_R
Bajamonde_A	Bajamonde_A	Bajamonde_A	Bajamonde_A	Bajamonde_A	Bajamonde_A	Bajamonde_Alex	Bajamonde_Alex
Bajardi_EA	Bajardi_E A	Bajardi_E A	Bajardi_E A	Bajardi_E A	Bajardi_E A	Bajardi_E A	Bajardi_E A
Bajars_M	Bajars_Marcis	Bajars_Marcis	Bajars_Marcis	Bajars_Marcis	Bajars_Marcis	Bajars_Marcis	Bajars_Marcis
Bajel_A	Bajel_Ashish	Bajel_Ashish	Bajel_Ashish	Bajel_Ashish	Bajel_Ashish	Bajel_Ashish	Bajel_Ashish
Bajetta_E	Bajetta_E	Bajetta_Emilio	Bajetta_Emilio	Bajetta_Emilio	Bajetta_Emilio	Bajetta_Emilio	Bajetta_Emilio
Bajetta_E	Bajetta_Emilio	Bajetta_Emilio	Bajetta_Emilio	Bajetta_Emilio	Bajetta_Emilio	Bajetta_Emilio	Bajetta_Emilio
Bajorin_D	Bajorin_D	Bajorin_Dean	Bajorin_Dean F	Bajorin_Dean F	Bajorin_Dean F	Bajorin_Dean F	Bajorin_Dean F
Bajorin_DF	Bajorin_D F	Bajorin_Dean F	Bajorin_Dean F	Bajorin_Dean F	Bajorin_Dean F	Bajorin_Dean F	Bajorin_Dean F
Bajorin_D	Bajorin_Dean	Bajorin_Dean	Bajorin_Dean F	Bajorin_Dean F	Bajorin_Dean F	Bajorin_Dean F	Bajorin_Dean F
Bajorin_DF	Bajorin_Dean F	Bajorin_Dean F	Bajorin_Dean F	Bajorin_Dean F	Bajorin_Dean F	Bajorin_Dean F	Bajorin_Dean F
Bajpai_J	Bajpai_Jyoti	Bajpai_Jyoti	Bajpai_Jyoti	Bajpai_Jyoti	Bajpai_Jyoti	Bajpai_Jyoti	Bajpai_Jyoti
Baka_S	Baka_S	Baka_Sophia	Baka_Sophia	Baka_Sophia	Baka_Sophia	Baka_Sophia	Baka_Sophia
Baka_S	Baka_Sophia	Baka_Sophia	Baka_Sophia	Baka_Sophia	Baka_Sophia	Baka_Sophia	Baka_Sophia
Bakala_J	Bakala_Jana	Bakala_Jana	Bakala_Jana	Bakala_Jana	Bakala_Jana	Bakala_Jana	Bakala_Jana
Bakan_CE	Bakan_Courtney E	Bakan_Courtney E	Bakan_Courtney E	Bakan_Courtney E	Bakan_Courtney E	Bakan_Courtney E	Bakan_Courtney E
Bakemeier_RF	Bakemeier_R F	Bakemeier_R F	Bakemeier_R F	Bakemeier_R F	Bakemeier_R F	Bakemeier_Richard F	Bakemeier_Richard F
Baker_AR	Baker_A R	Baker_A R	Baker_A R	Baker_A R	Baker_A R	Baker_Alan R	Baker_Alan R
Baker_AF	Baker_Amanda F	Baker_Amanda F	Baker_Amanda F	Baker_Amanda F	Baker_Amanda F	Baker_Amanda F	Baker_Amanda F
Baker_BW	Baker_Bartrum W	Baker_Bartrum W	Baker_Bartrum W	Baker_Bartrum W	Baker_Bartrum W	Baker_Bartrum W	Baker_Bartrum W
Baker_B	Baker_Bart	Baker_Bart	Baker_Bart	Baker_Bart	Baker_Bartrum W	Baker_Bartrum W	Baker_Bartrum W
Baker_DL	Baker_David L	Baker_David L	Baker_David L	Baker_David L	Baker_David L	Baker_David L	Baker_David L
Baker_KL	Baker_Katherine L	Baker_Katherine L	Baker_Katherine L	Baker_Katherine L	Baker_Katherine L	Baker_Katherine L	Baker_Katherine L
Baker_LH	Baker_L H	Baker_Laurence H	Baker_Laurence H	Baker_Laurence H	Baker_Laurence H	Baker_Laurence H	Baker_Laurence H
Baker_LH	Baker_Laurence H	Baker_Laurence H	Baker_Laurence H	Baker_Laurence H	Baker_Laurence H	Baker_Laurence H	Baker_Laurence H
Baker_MA	Baker_M A	Baker_M A	Baker_M A	Baker_M A	Baker_M A	Baker_M A	Baker_M A
Baker_S	Baker_Sherman	Baker_Sherman	Baker_Sherman	Baker_Sherman	Baker_Sherman	Baker_Sherman	Baker_Sherman
Baker_WH	BAKER_W H	BAKER_W H	BAKER_W H	BAKER_W H	BAKER_W H	Baker_William H	Baker_William H
Bakker_PJ	Bakker_P J	Bakker_P J	Bakker_P J	Bakker_P J	Bakker_P J	Bakker_Piet J	Bakker_Piet J
Bakker_W	Bakker_W	Bakker_W	Bakker_W	Bakker_W	Bakker_W	Bakker_Willem H	Bakker_Willem H
Bakkum_Gamez_JN	Bakkum Gamez_Jamie N	Bakkum Gamez_Jamie N	Bakkum Gamez_Jamie N	Bakkum Gamez_Jamie N	Bakkum Gamez_Jamie N	Bakkum Gamez_Jamie N	Bakkum Gamez_Jamie N
Bakogiannis_C	Bakogiannis_C	Bakogiannis_C	Bakogiannis_C	Bakogiannis_C	Bakogiannis_C	Bakogiannis_C	Bakogiannis_C
Bakri_K	Bakri_Kamal	Bakri_Kamal	Bakri_Kamal	Bakri_Kamal	Bakri_Kamal	Bakri_Kamal	Bakri_Kamal
Bakunina_K	Bakunina_Katerina	Bakunina_Katerina	Bakunina_Katerina	Bakunina_Katerina	Bakunina_Katerina	Bakunina_Katerina	Bakunina_Katerina
Bakx_R	Bakx_R	Bakx_R	Bakx_R	Bakx_R	Bakx_R	Bakx_Roel	Bakx_Roel
Baladandayuthapani_V	Baladandayuthapani_Veerabhadran	Baladandayuthapani_Veerabhadran	Baladandayuthapani_Veerabhadran	Baladandayuthapani_Veerabhadran	Baladandayuthapani_Veerabhadran	Baladandayuthapani_Veerabhadran	Baladandayuthapani_Veerabhadran
Balakumaran_A	Balakumaran_Arun	Balakumaran_Arun	Balakumaran_Arun	Balakumaran_Arun	Balakumaran_Arun	Balakumaran_Arun	Balakumaran_Arun
Balana_C	Balana_Carmen	Balana_Carmen	Balana_Carmen	Balana_Carmen	Balana_Carmen	Balana_Carmen	Balana_Carmen
Balar_AV	Balar_Arjun V	Balar_Arjun V	Balar_Arjun V	Balar_Arjun V	Balar_Arjun V	Balar_Arjun V	Balar_Arjun V
Balas_B	Balas_Bogdana	Balas_Bogdana	Balas_Bogdana	Balas_Bogdana	Balas_Bogdana	Balas_Bogdana	Balas_Bogdana
Balas_B	Balas_B	Balas_Bogdana	Balas_Bogdana	Balas_Bogdana	Balas_Bogdana	Balas_Bogdana	Balas_Bogdana
Balashova_OI	Balashova_Olga I	Balashova_Olga I	Balashova_Olga I	Balashova_Olga I	Balashova_Olga I	Balashova_Olga I	Balashova_Olga I
Balasubramanian_P	Balasubramanian_Poonkuzhali	Balasubramanian_Poonkuzhali	Balasubramanian_Poonkuzhali	Balasubramanian_Poonkuzhali	Balasubramanian_Poonkuzhali	Balasubramanian_Poonkuzhali	Balasubramanian_Poonkuzhali
Balasubramanian_S	Balasubramanian_Sriram	Balasubramanian_Sriram	Balasubramanian_Sriram	Balasubramanian_Sriram	Balasubramanian_Sriram	Balasubramanian_Sriram	Balasubramanian_Sriram
Balasubramanian_S	Balasubramanian_S	Balasubramanian_Sriram	Balasubramanian_Sriram	Balasubramanian_Sriram	Balasubramanian_Sriram	Balasubramanian_Sriram	Balasubramanian_Sriram
Balbiani_L	Balbiani_L	Balbiani_L	Balbiani_L	Balbiani_L	Balbiani_L	Balbiani_L	Balbiani_L
Balcerzak_SP	Balcerzak_S P	Balcerzak_Stanley P	Balcerzak_Stanley P	Balcerzak_Stanley P	Balcerzak_Stanley P	Balcerzak_Stanley P	Balcerzak_Stanley P
Balcerzak_S	Balcerzak_S	Balcerzak_S	Balcerzak_S	Balcerzak_S	Balcerzak_S	Balcerzak_Stanley P	Balcerzak_Stanley P
Balcerzak_SP	Balcerzak_Stanley P	Balcerzak_Stanley P	Balcerzak_Stanley P	Balcerzak_Stanley P	Balcerzak_Stanley P	Balcerzak_Stanley P	Balcerzak_Stanley P
Balch_CM	Balch_C M	Balch_C M	Balch_C M	Balch_C M	Balch_C M	Balch_Charles M	Balch_Charles M
Baldari_G	Baldari_Giorgio	Baldari_Giorgio	Baldari_Giorgio	Baldari_Giorgio	Baldari_Giorgio	Baldari_Giorgio	Baldari_Giorgio
Baldi_I	Baldi_Ileana	Baldi_Ileana	Baldi_Ileana	Baldi_Ileana	Baldi_Ileana	Baldi_Ileana	Baldi_Ileana
Baldinger_C	Baldinger_C	Baldinger_C	Baldinger_C	Baldinger_C	Baldinger_C	Baldinger_Christian	Baldinger_Christian
Baldini_E	Baldini_E	Baldini_Editta	Baldini_Editta	Baldini_Editta	Baldini_Editta	Baldini_Editta	Baldini_Editta
Baldini_E	Baldini_Editta	Baldini_Editta	Baldini_Editta	Baldini_Editta	Baldini_Editta	Baldini_Editta	Baldini_Editta
Baldini_L	Baldini_Luca	Baldini_Luca	Baldini_Luca	Baldini_Luca	Baldini_Luca	Baldini_Luca	Baldini_Luca
Baldini_L	Baldini_L	Baldini_Luca	Baldini_Luca	Baldini_Luca	Baldini_Luca	Baldini_Luca	Baldini_Luca
Baldus_CD	Baldus_Claudia D	Baldus_Claudia D	Baldus_Claudia D	Baldus_Claudia D	Baldus_Claudia D	Baldus_Claudia D	Baldus_Claudia D
Baldus_CD	Baldus_C D	Baldus_Claudia D	Baldus_Claudia D	Baldus_Claudia D	Baldus_Claudia D	Baldus_Claudia D	Baldus_Claudia D
Balduzzi_A	Balduzzi_Adriana	Balduzzi_Adriana	Balduzzi_Adriana	Balduzzi_Adriana	Balduzzi_Adriana	Balduzzi_Adriana	Balduzzi_Adriana
Balduzzi_S	Balduzzi_S	Balduzzi_S	Balduzzi_S	Balduzzi_S	Balduzzi_S	Balduzzi_S	Balduzzi_S
Baldwin_PE	Baldwin_P E	Baldwin_P E	Baldwin_P E	Baldwin_P E	Baldwin_P E	Baldwin_Phillip E	Baldwin_Phillip E
Balestrino_M	Balestrino_M	Balestrino_M	Balestrino_M	Balestrino_M	Balestrino_M	Balestrino_M	Balestrino_M
Balil_A	Balil_A	Balil_Ana	Balil_Ana	Balil_Ana	Balil_Ana	Balil_Ana	Balil_Ana
Balil_A	Balil_Ana	Balil_Ana	Balil_Ana	Balil_Ana	Balil_Ana	Balil_Ana	Balil_Ana
Balint_B	Balint_Beatrix	Balint_Beatrix	Balint_Beatrix	Balint_Beatrix	Balint_Beatrix	Balint_Beatrix	Balint_Beatrix
Balis_F	Balis_Frank	Balis_Frank	Balis_Frank	Balis_Frank	Balis_Frank	Balis_Frank	Balis_Frank
Balk_M	Balk_Mark	Balk_Mark	Balk_Mark	Balk_Mark	Balk_Mark	Balk_Mark	Balk_Mark
Balk_SP	Balk_Steven P	Balk_Steven P	Balk_Steven P	Balk_Steven P	Balk_Steven P	Balk_Steven P	Balk_Steven P
Balkissoon_J	Balkissoon_Jai	Balkissoon_Jai	Balkissoon_Jai	Balkissoon_Jai	Balkissoon_Jai	Balkissoon_Jai	Balkissoon_Jai
Ball_D	Ball_D	Ball_Douglas	Ball_Douglas W	Ball_Douglas W	Ball_Douglas W	Ball_Douglas W	Ball_Douglas W
Ball_DW	Ball_Douglas W	Ball_Douglas W	Ball_Douglas W	Ball_Douglas W	Ball_Douglas W	Ball_Douglas W	Ball_Douglas W
Ball_D	Ball_Douglas	Ball_Douglas	Ball_Douglas W	Ball_Douglas W	Ball_Douglas W	Ball_Douglas W	Ball_Douglas W
Ball_HG	Ball_H G	Ball_Harrison G	Ball_Harrison G	Ball_Harrison G	Ball_Harrison G	Ball_Harrison G	Ball_Harrison G
Ball_HG	Ball_Harrison G	Ball_Harrison G	Ball_Harrison G	Ball_Harrison G	Ball_Harrison G	Ball_Harrison G	Ball_Harrison G
Ballanti_S	Ballanti_Stelvio	Ballanti_Stelvio	Ballanti_Stelvio	Ballanti_Stelvio	Ballanti_Stelvio	Ballanti_Stelvio	Ballanti_Stelvio
Ballanti_S	Ballanti_S	Ballanti_Stelvio	Ballanti_Stelvio	Ballanti_Stelvio	Ballanti_Stelvio	Ballanti_Stelvio	Ballanti_Stelvio
Ballardini_M	Ballardini_Michela	Ballardini_Michela	Ballardini_Michela	Ballardini_Michela	Ballardini_Michela	Ballardini_Michela	Ballardini_Michela
Balleisen_L	Balleisen_Leopold	Balleisen_Leopold	Balleisen_Leopold	Balleisen_Leopold	Balleisen_Leopold	Balleisen_Leopold	Balleisen_Leopold
Balleisen_L	Balleisen_L	Balleisen_Leopold	Balleisen_Leopold	Balleisen_Leopold	Balleisen_Leopold	Balleisen_Leopold	Balleisen_Leopold
Ballen_KK	Ballen_Karen K	Ballen_Karen K	Ballen_Karen K	Ballen_Karen K	Ballen_Karen K	Ballen_Karen K	Ballen_Karen K
Ballerini_R	Ballerini_Rocco	Ballerini_Rocco	Ballerini_Rocco	Ballerini_Rocco	Ballerini_Rocco	Ballerini_Rocco	Ballerini_Rocco
Ballesteros_AI	Ballesteros_Ana Isabel	Ballesteros_Ana Isabel	Ballesteros_Ana Isabel	Ballesteros_Ana Isabel	Ballesteros_Ana Isabel	Ballesteros_Ana Isabel	Ballesteros_Ana Isabel
Balli_M	Balli_M	Balli_M	Balli_M	Balli_M	Balli_M	Balli_Mario	Balli_Mario
Ballinger_M	Ballinger_Marcus	Ballinger_Marcus	Ballinger_Marcus	Ballinger_Marcus	Ballinger_Marcus	Ballinger_Marcus	Ballinger_Marcus
Ballinger_M	Ballinger_M	Ballinger_Marcus	Ballinger_Marcus	Ballinger_Marcus	Ballinger_Marcus	Ballinger_Marcus	Ballinger_Marcus
Ballman_KV	Ballman_Karla V	Ballman_Karla V	Ballman_Karla V	Ballman_Karla V	Ballman_Karla V	Ballman_Karla V	Ballman_Karla V
Ballo_H	Ballo_Harald	Ballo_Harald	Ballo_Harald	Ballo_Harald	Ballo_Harald	Ballo_Harald	Ballo_Harald
Ballova_V	Ballova_V	Ballova_Veronika	Ballova_Veronika	Ballova_Veronika	Ballova_Veronika	Ballova_Veronika	Ballova_Veronika
Ballova_V	Ballova_Veronika	Ballova_Veronika	Ballova_Veronika	Ballova_Veronika	Ballova_Veronika	Ballova_Veronika	Ballova_Veronika
Balm_AJ	Balm_Alfons J M	Balm_Alfons J M	Balm_Alfons J M	Balm_Alfons J M	Balm_Alfons J M	Balm_Alfons J M	Balm_Alfons J M
Balmana_J	Balmana_Judith	Balmana_Judith	Balmana_Judith	Balmana_Judith	Balmana_Judith	Balmana_Judith	Balmana_Judith
Balmanoukian_AS	Balmanoukian_Ani S	Balmanoukian_Ani S	Balmanoukian_Ani S	Balmanoukian_Ani S	Balmanoukian_Ani S	Balmanoukian_Ani S	Balmanoukian_Ani S
Balmanoukian_A	Balmanoukian_Ani	Balmanoukian_Ani	Balmanoukian_Ani S	Balmanoukian_Ani S	Balmanoukian_Ani S	Balmanoukian_Ani S	Balmanoukian_Ani S
Balmermajno_S	Balmermajno_S	Balmermajno_S	Balmermajno_S	Balmermajno_S	Balmermajno_S	Balmermajno_S	Balmermajno_S
Balmes_P	Balmes_P	Balmes_P	Balmes_P	Balmes_P	Balmes_P	Balmes_P	Balmes_P
Balogh_A	Balogh_Agnes	Balogh_Agnes	Balogh_Agnes	Balogh_Agnes	Balogh_Agnes	Balogh_Agnes	Balogh_Agnes
Balogh_A	Balogh_Alex	Balogh_Alex	Balogh_Alex	Balogh_Alex	Balogh_Alex	Balogh_Alexander G	Balogh_Alexander G
Balogh_AG	Balogh_Alexander G	Balogh_Alexander G	Balogh_Alexander G	Balogh_Alexander G	Balogh_Alexander G	Balogh_Alexander G	Balogh_Alexander G
Balser_B	Balser_Barbara	Balser_Barbara	Balser_Barbara	Balser_Barbara	Balser_Barbara	Balser_Barbara	Balser_Barbara
Balser_C	Balser_Christina	Balser_Christina	Balser_Christina	Balser_Christina	Balser_Christina	Balser_Christina	Balser_Christina
Balser_J	Balser_John	Balser_John	Balser_John P	Balser_John P	Balser_John P	Balser_John P	Balser_John P
Balser_JP	Balser_John P	Balser_John P	Balser_John P	Balser_John P	Balser_John P	Balser_John P	Balser_John P
Balsham_A	Balsham_A	Balsham_A	Balsham_A	Balsham_A	Balsham_A	Balsham_Andrew	Balsham_Andrew
Balslev_E	Balslev_Eva	Balslev_Eva	Balslev_Eva	Balslev_Eva	Balslev_Eva	Balslev_Eva	Balslev_Eva
Baltali_E	Baltali_E	Baltali_E	Baltali_E	Baltali_E	Baltali_E	Baltali_E	Baltali_E
Balteskard_L	Balteskard_L	Balteskard_L	Balteskard_L	Balteskard_L	Balteskard_L	Balteskard_L	Balteskard_L
Baltimore_D	Baltimore_D	Baltimore_D	Baltimore_D	Baltimore_D	Baltimore_D	Baltimore_David	Baltimore_David
Baltina_D	Baltina_D	Baltina_D	Baltina_D	Baltina_D	Baltina_D	Baltina_D	Baltina_D
Baltzer_J	Baltzer_Joerg	Baltzer_Joerg	Baltzer_Joerg	Baltzer_Joerg	Baltzer_Joerg	Baltzer_Joerg	Baltzer_Joerg
Balzano_G	Balzano_Gianpaolo	Balzano_Gianpaolo	Balzano_Gianpaolo	Balzano_Gianpaolo	Balzano_Gianpaolo	Balzano_Gianpaolo	Balzano_Gianpaolo
Balzarini_L	Balzarini_L	Balzarini_L	Balzarini_L	Balzarini_L	Balzarini_L	Balzarini_L	Balzarini_L
Balzarotti_M	Balzarotti_M	Balzarotti_Monica	Balzarotti_Monica	Balzarotti_Monica	Balzarotti_Monica	Balzarotti_Monica	Balzarotti_Monica
Balzarotti_M	Balzarotti_Monica	Balzarotti_Monica	Balzarotti_Monica	Balzarotti_Monica	Balzarotti_Monica	Balzarotti_Monica	Balzarotti_Monica
Bamberg_M	Bamberg_Michael	Bamberg_Michael	Bamberg_Michael	Bamberg_Michael	Bamberg_Michael	Bamberg_Michael	Bamberg_Michael
Bamias_A	Bamias_A	Bamias_Aristotelis	Bamias_Aristotelis	Bamias_Aristotelis	Bamias_Aristotelis	Bamias_Aristotelis	Bamias_Aristotelis
Bamias_A	Bamias_Aristotelis	Bamias_Aristotelis	Bamias_Aristotelis	Bamias_Aristotelis	Bamias_Aristotelis	Bamias_Aristotelis	Bamias_Aristotelis
Bamias_C	Bamias_C	Bamias_C	Bamias_C	Bamias_C	Bamias_C	Bamias_C	Bamias_C
Ban_HJ	Ban_Hee Jung	Ban_Hee Jung	Ban_Hee Jung	Ban_Hee Jung	Ban_Hee Jung	Ban_Hee Jung	Ban_Hee Jung
Banas_H	Banas_Helena	Banas_Helena	Banas_Helena	Banas_Helena	Banas_Helena	Banas_Helena	Banas_Helena
Banat_GA	Banat_G Andre	Banat_G Andre	Banat_G Andre	Banat_G Andre	Banat_G Andre	Banat_G Andre	Banat_G Andre
Banat_A	Banat_Andre	Banat_Andre	Banat_Andre	Banat_Andre	Banat_Andre	Banat_G Andre	Banat_G Andre
Banavali_S	Banavali_Shripad	Banavali_Shripad	Banavali_Shripad	Banavali_Shripad	Banavali_Shripad	Banavali_Shripad	Banavali_Shripad
Bancewicz_J	Bancewicz_J	Bancewicz_John	Bancewicz_John	Bancewicz_John	Bancewicz_John	Bancewicz_John	Bancewicz_John
Bancewicz_J	Bancewicz_John	Bancewicz_John	Bancewicz_John	Bancewicz_John	Bancewicz_John	Bancewicz_John	Bancewicz_John
Banchereau_R	Banchereau_Romain	Banchereau_Romain	Banchereau_Romain	Banchereau_Romain	Banchereau_Romain	Banchereau_Romain	Banchereau_Romain
Band_P	Band_P	Band_P	Band_P R	Band_P R	Band_P R	Band_Pierre R	Band_Pierre R
Band_PR	Band_P R	Band_P R	Band_P R	Band_P R	Band_P R	Band_Pierre R	Band_Pierre R
Bandekar_R	Bandekar_Rajesh	Bandekar_Rajesh	Bandekar_Rajesh	Bandekar_Rajesh	Bandekar_Rajesh	Bandekar_Rajesh	Bandekar_Rajesh
Bando_H	Bando_Hiroyuki	Bando_Hiroyuki	Bando_Hiroyuki	Bando_Hiroyuki	Bando_Hiroyuki	Bando_Hiroyuki	Bando_Hiroyuki
Bandos_H	Bandos_Hanna	Bandos_Hanna	Bandos_Hanna	Bandos_Hanna	Bandos_Hanna	Bandos_Hanna	Bandos_Hanna
Bandstra_B	Bandstra_Bruce	Bandstra_Bruce	Bandstra_Bruce	Bandstra_Bruce	Bandstra_Bruce	Bandstra_Bruce	Bandstra_Bruce
Bandstra_B	Bandstra_B	Bandstra_Bruce	Bandstra_Bruce	Bandstra_Bruce	Bandstra_Bruce	Bandstra_Bruce	Bandstra_Bruce
Bandyopadhyay_N	Bandyopadhyay_Nibedita	Bandyopadhyay_Nibedita	Bandyopadhyay_Nibedita	Bandyopadhyay_Nibedita	Bandyopadhyay_Nibedita	Bandyopadhyay_Nibedita	Bandyopadhyay_Nibedita
Banerjee_K	Banerjee_Kamalika	Banerjee_Kamalika	Banerjee_Kamalika	Banerjee_Kamalika	Banerjee_Kamalika	Banerjee_Kamalika	Banerjee_Kamalika
Banerjee_S	Banerjee_S	Banerjee_Susana	Banerjee_Susana	Banerjee_Susana	Banerjee_Susana	Banerjee_Susana	Banerjee_Susana
Banerjee_S	Banerjee_Susana	Banerjee_Susana	Banerjee_Susana	Banerjee_Susana	Banerjee_Susana	Banerjee_Susana	Banerjee_Susana
Banerji_J	Banerji_Jane	Banerji_Jane	Banerji_Jane	Banerji_Jane	Banerji_Jane	Banerji_Jane	Banerji_Jane
Banfi_A	Banfi_A	Banfi_A	Banfi_A	Banfi_A	Banfi_A	Banfi_Alberto	Banfi_Alberto
Banfi_L	Banfi_Luciano	Banfi_Luciano	Banfi_Luciano	Banfi_Luciano	Banfi_Luciano	Banfi_Luciano	Banfi_Luciano
Bang_S	Bang_Seungmin	Bang_Seungmin	Bang_Seungmin	Bang_Seungmin	Bang_Seungmin	Bang_Seungmin	Bang_Seungmin
Bang_YJ	Bang_Y J	Bang_Yung Jue	Bang_Yung Jue	Bang_Yung Jue	Bang_Yung Jue	Bang_Yung Jue	Bang_Yung Jue
Bang_YJ	Bang_Yung Jue	Bang_Yung Jue	Bang_Yung Jue	Bang_Yung Jue	Bang_Yung Jue	Bang_Yung Jue	Bang_Yung Jue
Bangemann_N	Bangemann_Nikola	Bangemann_Nikola	Bangemann_Nikola	Bangemann_Nikola	Bangemann_Nikola	Bangemann_Nikola	Bangemann_Nikola
Banik_N	Banik_Norbert	Banik_Norbert	Banik_Norbert	Banik_Norbert	Banik_Norbert	Banik_Norbert	Banik_Norbert
Bank_A	Bank_A	Bank_A	Bank_A	Bank_A	Bank_A	Bank_Arthur	Bank_Arthur
Banks_K	Banks_Kimberly	Banks_Kimberly	Banks_Kimberly	Banks_Kimberly	Banks_Kimberly	Banks_Kimberly	Banks_Kimberly
Banks_PL	Banks_P L	Banks_P L	Banks_P L	Banks_P L	Banks_P L	Banks_Phillip L C	Banks_Phillip L C
Bannoo_S	Bannoo_Selina	Bannoo_Selina	Bannoo_Selina	Bannoo_Selina	Bannoo_Selina	Bannoo_Selina	Bannoo_Selina
Banos_A	Banos_Anne	Banos_Anne	Banos_Anne	Banos_Anne	Banos_Anne	Banos_Anne	Banos_Anne
Banos_A	Banos_A	Banos_Anne	Banos_Anne	Banos_Anne	Banos_Anne	Banos_Anne	Banos_Anne
Banwait_R	Banwait_Ranjit	Banwait_Ranjit	Banwait_Ranjit	Banwait_Ranjit	Banwait_Ranjit	Banwait_Ranjit	Banwait_Ranjit
Banwait_R	Banwait_R	Banwait_Ranjit	Banwait_Ranjit	Banwait_Ranjit	Banwait_Ranjit	Banwait_Ranjit	Banwait_Ranjit
Banzi_M	Banzi_Maria	Banzi_Maria	Banzi_Maria	Banzi_Maria	Banzi_Maria	Banzi_Maria	Banzi_Maria
Bao_W	Bao_Weichao	Bao_Weichao	Bao_Weichao	Bao_Weichao	Bao_Weichao	Bao_Weichao	Bao_Weichao
Bapsy_PP	Bapsy_P P	Bapsy_Poonamalle P	Bapsy_Poonamalle P	Bapsy_Poonamalle P	Bapsy_Poonamalle P	Bapsy_Poonamalle P	Bapsy_Poonamalle P
Bapsy_PP	Bapsy_Poonamalle P	Bapsy_Poonamalle P	Bapsy_Poonamalle P	Bapsy_Poonamalle P	Bapsy_Poonamalle P	Bapsy_Poonamalle P	Bapsy_Poonamalle P
Bara_I	Bara_Ilze	Bara_Ilze	Bara_Ilze	Bara_Ilze	Bara_Ilze	Bara_Ilze	Bara_Ilze
Barakat_R	Barakat_Richard	Barakat_Richard	Barakat_Richard	Barakat_Richard	Barakat_Richard	Barakat_Richard	Barakat_Richard
Baraldi_A	Baraldi_Anna	Baraldi_Anna	Baraldi_Anna	Baraldi_Anna	Baraldi_Anna	Baraldi_Anna	Baraldi_Anna
Baran_W	Baran_W	Baran_W	Baran_W	Baran_W	Baran_W	Baran_W	Baran_W
Baranda_JC	Baranda_J C	Baranda_J C	Baranda_J C	Baranda_J C	Baranda_J C	Baranda_J C	Baranda_J C
Barash_NY	Barash_N Y	Barash_N Y	Barash_N Y	Barash_N Y	Barash_N Y	Barash_N Y	Barash_N Y
Barasolo_E	Barasolo_E	Barasolo_E	Barasolo_E	Barasolo_E	Barasolo_E	Barasolo_E	Barasolo_E
Barats_JC	Barats_Jean Claude	Barats_Jean Claude	Barats_Jean Claude	Barats_Jean Claude	Barats_Jean Claude	Barats_Jean Claude	Barats_Jean Claude
Barba_P	Barba_Pere	Barba_Pere	Barba_Pere	Barba_Pere	Barba_Pere	Barba_Pere	Barba_Pere
Barbachano_Y	Barbachano_Yolanda	Barbachano_Yolanda	Barbachano_Yolanda	Barbachano_Yolanda	Barbachano_Yolanda	Barbachano_Yolanda	Barbachano_Yolanda
Barbanti_F	Barbanti_F	Barbanti_F	Barbanti_F	Barbanti_F	Barbanti_F	Barbanti_Franco	Barbanti_Franco
Barbara_C	Barbara_Cecilia	Barbara_Cecilia	Barbara_Cecilia	Barbara_Cecilia	Barbara_Cecilia	Barbara_Cecilia	Barbara_Cecilia
Barbara_C	Barbara_C	Barbara_Cecilia	Barbara_Cecilia	Barbara_Cecilia	Barbara_Cecilia	Barbara_Cecilia	Barbara_Cecilia
Barbarano_L	Barbarano_L	Barbarano_Luciana	Barbarano_Luciana	Barbarano_Luciana	Barbarano_Luciana	Barbarano_Luciana	Barbarano_Luciana
Barbarano_L	Barbarano_Luciana	Barbarano_Luciana	Barbarano_Luciana	Barbarano_Luciana	Barbarano_Luciana	Barbarano_Luciana	Barbarano_Luciana
Barbarash_O	Barbarash_Olga	Barbarash_Olga	Barbarash_Olga	Barbarash_Olga	Barbarash_Olga	Barbarash_Olga	Barbarash_Olga
Barbare_JC	Barbare_Jean Claude	Barbare_Jean Claude	Barbare_Jean Claude	Barbare_Jean Claude	Barbare_Jean Claude	Barbare_Jean Claude	Barbare_Jean Claude
Barber_J	Barber_Jim	Barber_Jim	Barber_Jim	Barber_Jim	Barber_Jim	Barber_Jim	Barber_Jim
Barber_PV	Barber_P V	Barber_P V	Barber_P V	Barber_P V	Barber_P V	Barber_Philip V	Barber_Philip V
Barbera_S	Barbera_Santi	Barbera_Santi	Barbera_Santi	Barbera_Santi	Barbera_Santi	Barbera_Santi	Barbera_Santi
Barbera_S	Barbera_S	Barbera_Santi	Barbera_Santi	Barbera_Santi	Barbera_Santi	Barbera_Santi	Barbera_Santi
Barberi_W	Barberi_Walter	Barberi_Walter	Barberi_Walter	Barberi_Walter	Barberi_Walter	Barberi_Walter	Barberi_Walter
Barbero_D	Barbero_Daniela	Barbero_Daniela	Barbero_Daniela	Barbero_Daniela	Barbero_Daniela	Barbero_Daniela	Barbero_Daniela
Barbier_N	Barbier_Nicolas	Barbier_Nicolas	Barbier_Nicolas	Barbier_Nicolas	Barbier_Nicolas	Barbier_Nicolas	Barbier_Nicolas
Barbieri_A	Barbieri_A	Barbieri_A	Barbieri_A	Barbieri_A	Barbieri_A	Barbieri_Angelo	Barbieri_Angelo
Barbieri_F	Barbieri_Fausto	Barbieri_Fausto	Barbieri_Fausto	Barbieri_Fausto	Barbieri_Fausto	Barbieri_Fausto	Barbieri_Fausto
Barbieri_M	Barbieri_M	Barbieri_M	Barbieri_M	Barbieri_M	Barbieri_M	Barbieri_M	Barbieri_M
Barbolini_E	Barbolini_Elisa	Barbolini_Elisa	Barbolini_Elisa	Barbolini_Elisa	Barbolini_Elisa	Barbolini_Elisa	Barbolini_Elisa
Barbounis_V	Barbounis_V	Barbounis_V	Barbounis_V	Barbounis_V	Barbounis_V	Barbounis_V	Barbounis_V
Barbui_AM	Barbui_Anna Maria	Barbui_Anna Maria	Barbui_Anna Maria	Barbui_Anna Maria	Barbui_Anna Maria	Barbui_Anna Maria	Barbui_Anna Maria
Barbui_T	Barbui_T	Barbui_Tiziano	Barbui_Tiziano	Barbui_Tiziano	Barbui_Tiziano	Barbui_Tiziano	Barbui_Tiziano
Barbui_T	Barbui_Tiziano	Barbui_Tiziano	Barbui_Tiziano	Barbui_Tiziano	Barbui_Tiziano	Barbui_Tiziano	Barbui_Tiziano
Barca_G	Barca_Gabriela	Barca_Gabriela	Barca_Gabriela	Barca_Gabriela	Barca_Gabriela	Barca_Gabriela	Barca_Gabriela
Barcos_M	Barcos_M	Barcos_Maurice	Barcos_Maurice	Barcos_Maurice	Barcos_Maurice	Barcos_Maurice	Barcos_Maurice
Barcos_M	Barcos_Maurice	Barcos_Maurice	Barcos_Maurice	Barcos_Maurice	Barcos_Maurice	Barcos_Maurice	Barcos_Maurice
Bardet_E	Bardet_E	Bardet_Etienne	Bardet_Etienne	Bardet_Etienne	Bardet_Etienne	Bardet_Etienne	Bardet_Etienne
Bardet_E	Bardet_Etienne	Bardet_Etienne	Bardet_Etienne	Bardet_Etienne	Bardet_Etienne	Bardet_Etienne	Bardet_Etienne
Bardet_O	Bardet_Odile	Bardet_Odile	Bardet_Odile	Bardet_Odile	Bardet_Odile	Bardet_Odile	Bardet_Odile
Bardet_S	Bardet_Stephane	Bardet_Stephane	Bardet_Stephane	Bardet_Stephane	Bardet_Stephane	Bardet_Stephane	Bardet_Stephane
Bardia_A	Bardia_Aditya	Bardia_Aditya	Bardia_Aditya	Bardia_Aditya	Bardia_Aditya	Bardia_Aditya	Bardia_Aditya
Bardies_M	Bardies_Manuel	Bardies_Manuel	Bardies_Manuel	Bardies_Manuel	Bardies_Manuel	Bardies_Manuel	Bardies_Manuel
Bardonnet_Comte_M	Bardonnet Comte_M	Bardonnet Comte_M	Bardonnet Comte_M	Bardonnet Comte_M	Bardonnet Comte_M	Bardonnet Comte_M	Bardonnet Comte_M
Bardy_Bouxin_N	Bardy Bouxin_Nathalie	Bardy Bouxin_Nathalie	Bardy Bouxin_Nathalie	Bardy Bouxin_Nathalie	Bardy Bouxin_Nathalie	Bardy Bouxin_Nathalie	Bardy Bouxin_Nathalie
Bareford_D	Bareford_David	Bareford_David	Bareford_David	Bareford_David	Bareford_David	Bareford_David	Bareford_David
Barer_S	Barer_Sol	Barer_Sol	Barer_Sol	Barer_Sol	Barer_Sol	Barer_Sol	Barer_Sol
Barete_S	Barete_Stephane	Barete_Stephane	Barete_Stephane	Barete_Stephane	Barete_Stephane	Barete_Stephane	Barete_Stephane
Barez_A	Barez_Abelardo	Barez_Abelardo	Barez_Abelardo	Barez_Abelardo	Barez_Abelardo	Barez_Abelardo	Barez_Abelardo
Bargay_J	Bargay_Joan	Bargay_Joan	Bargay_Joan	Bargay_Joan	Bargay_Joan	Bargay_Joan	Bargay_Joan
Barger_GR	Barger_Geoffrey R	Barger_Geoffrey R	Barger_Geoffrey R	Barger_Geoffrey R	Barger_Geoffrey R	Barger_Geoffrey R	Barger_Geoffrey R
Bargetzi_M	Bargetzi_Mario	Bargetzi_Mario	Bargetzi_Mario	Bargetzi_Mario	Bargetzi_Mario	Bargetzi_Mario J	Bargetzi_Mario J
Bargetzi_M	Bargetzi_M	Bargetzi_Mario	Bargetzi_Mario	Bargetzi_Mario	Bargetzi_Mario	Bargetzi_Mario J	Bargetzi_Mario J
Bargetzi_MJ	Bargetzi_Mario J	Bargetzi_Mario J	Bargetzi_Mario J	Bargetzi_Mario J	Bargetzi_Mario J	Bargetzi_Mario J	Bargetzi_Mario J
Bargou_RC	Bargou_Ralf C	Bargou_Ralf C	Bargou_Ralf C	Bargou_Ralf C	Bargou_Ralf C	Bargou_Ralf C	Bargou_Ralf C
Bargou_R	Bargou_Ralf	Bargou_Ralf	Bargou_Ralf C	Bargou_Ralf C	Bargou_Ralf C	Bargou_Ralf C	Bargou_Ralf C
Bari_A	Bari_Alessia	Bari_Alessia	Bari_Alessia	Bari_Alessia	Bari_Alessia	Bari_Alessia	Bari_Alessia
Bari_M	Bari_M	Bari_M	Bari_M	Bari_M	Bari_M	Bari_Mario	Bari_Mario
Barillari_G	Barillari_G	Barillari_G	Barillari_G	Barillari_G	Barillari_G	Barillari_Giovanni	Barillari_Giovanni
Barinoff_J	Barinoff_Jana	Barinoff_Jana	Barinoff_Jana	Barinoff_Jana	Barinoff_Jana	Barinoff_Jana	Barinoff_Jana
Barisone_E	Barisone_Elena	Barisone_Elena	Barisone_Elena	Barisone_Elena	Barisone_Elena	Barisone_Elena	Barisone_Elena
Barkaoui_M	Barkaoui_Mohamed	Barkaoui_Mohamed	Barkaoui_Mohamed	Barkaoui_Mohamed	Barkaoui_Mohamed	Barkaoui_Mohamed	Barkaoui_Mohamed
Barker_GH	Barker_G H	Barker_G H	Barker_G H	Barker_G H	Barker_G H	Barker_Graham H	Barker_Graham H
Barker_P	Barker_Peter	Barker_Peter	Barker_Peter	Barker_Peter	Barker_Peter	Barker_Peter	Barker_Peter
Barkin_J	Barkin_J	Barkin_J	Barkin_J S	Barkin_J S	Barkin_J S	Barkin_Jamie S	Barkin_Jamie S
Barkin_JS	Barkin_J S	Barkin_J S	Barkin_J S	Barkin_J S	Barkin_J S	Barkin_Jamie S	Barkin_Jamie S
Barkley_HT	Barkley_H T	Barkley_H T	Barkley_H T	Barkley_H T	Barkley_H T	Barkley_Howard T	Barkley_Howard T
Barlesi_F	Barlesi_Fabrice	Barlesi_Fabrice	Barlesi_Fabrice	Barlesi_Fabrice	Barlesi_Fabrice	Barlesi_Fabrice	Barlesi_Fabrice
Barlesi_F	Barlesi_F	Barlesi_Fabrice	Barlesi_Fabrice	Barlesi_Fabrice	Barlesi_Fabrice	Barlesi_Fabrice	Barlesi_Fabrice
Barletta_E	Barletta_E	Barletta_E	Barletta_E	Barletta_E	Barletta_E	Barletta_E	Barletta_E
Barlogie_B	Barlogie_B	Barlogie_Bart	Barlogie_Bart	Barlogie_Bart	Barlogie_Bart	Barlogie_Bart	Barlogie_Bart
Barlogie_B	Barlogie_Bart	Barlogie_Bart	Barlogie_Bart	Barlogie_Bart	Barlogie_Bart	Barlogie_Bart	Barlogie_Bart
Barlow_JF	Barlow_J F	Barlow_J F	Barlow_J F	Barlow_J F	Barlow_J F	Barlow_John F	Barlow_John F
Barlow_WE	Barlow_William E	Barlow_William E	Barlow_William E	Barlow_William E	Barlow_William E	Barlow_William E	Barlow_William E
Barnadas_A	Barnadas_A	Barnadas_A	Barnadas_A	Barnadas_A	Barnadas_A	Barnadas_Agusti	Barnadas_Agusti
Barnadas_A	Barnadas_Agusti	Barnadas_Agusti	Barnadas_Agusti	Barnadas_Agusti	Barnadas_Agusti	Barnadas_Agusti	Barnadas_Agusti
Barnadas_A	Barnadas_Agustin	Barnadas_Agustin	Barnadas_Agustin	Barnadas_Agustin	Barnadas_Agusti	Barnadas_Agusti	Barnadas_Agusti
Barnadas_A	Barnadas_Augusti	Barnadas_Augusti	Barnadas_Augusti	Barnadas_Augusti	Barnadas_Agusti	Barnadas_Agusti	Barnadas_Agusti
Barnard_DR	Barnard_D R	Barnard_Dorothy R	Barnard_Dorothy R	Barnard_Dorothy R	Barnard_Dorothy R	Barnard_Dorothy R	Barnard_Dorothy R
Barnard_DR	Barnard_Dorothy R	Barnard_Dorothy R	Barnard_Dorothy R	Barnard_Dorothy R	Barnard_Dorothy R	Barnard_Dorothy R	Barnard_Dorothy R
Barnes_BC	Barnes_B C	Barnes_B C	Barnes_B C	Barnes_B C	Barnes_B C	Barnes_Brian C	Barnes_Brian C
Barnes_JA	Barnes_Jeffrey A	Barnes_Jeffrey A	Barnes_Jeffrey A	Barnes_Jeffrey A	Barnes_Jeffrey A	Barnes_Jeffrey A	Barnes_Jeffrey A
Barnes_MN	Barnes_Mack N	Barnes_Mack N	Barnes_Mack N	Barnes_Mack N	Barnes_Mack N	Barnes_Mack N	Barnes_Mack N
Barneto_I	Barneto_I	Barneto_Isidoro	Barneto_Isidoro	Barneto_Isidoro	Barneto_Isidoro	Barneto_Isidoro	Barneto_Isidoro
Barneto_I	Barneto_Isidoro	Barneto_Isidoro	Barneto_Isidoro	Barneto_Isidoro	Barneto_Isidoro	Barneto_Isidoro	Barneto_Isidoro
Barnett_G	Barnett_Gene	Barnett_Gene	Barnett_Gene H	Barnett_Gene H	Barnett_Gene H	Barnett_Gene H	Barnett_Gene H
Barnett_GH	Barnett_Gene H	Barnett_Gene H	Barnett_Gene H	Barnett_Gene H	Barnett_Gene H	Barnett_Gene H	Barnett_Gene H
Barnett_MJ	Barnett_M J	Barnett_M J	Barnett_M J	Barnett_M J	Barnett_M J	Barnett_Michael J	Barnett_Michael J
Barnette_P	Barnette_Phillip	Barnette_Phillip	Barnette_Phillip	Barnette_Phillip	Barnette_Phillip	Barnette_Phillip	Barnette_Phillip
Barni_A	Barni_A	Barni_A	Barni_A	Barni_A	Barni_A	Barni_A	Barni_A
Barni_S	Barni_S	Barni_Sandro	Barni_Sandro	Barni_Sandro	Barni_Sandro	Barni_Sandro	Barni_Sandro
Barni_S	Barni_Sandro	Barni_Sandro	Barni_Sandro	Barni_Sandro	Barni_Sandro	Barni_Sandro	Barni_Sandro
Barnwell_J	Barnwell_Jennifer	Barnwell_Jennifer	Barnwell_Jennifer	Barnwell_Jennifer	Barnwell_Jennifer	Barnwell_Jennifer	Barnwell_Jennifer
Baron_A	Baron_Ari	Baron_Ari	Baron_Ari D	Baron_Ari D	Baron_Ari D	Baron_Ari D	Baron_Ari D
Baron_AD	Baron_Ari D	Baron_Ari D	Baron_Ari D	Baron_Ari D	Baron_Ari D	Baron_Ari D	Baron_Ari D
Baron_B	Baron_B	Baron_Benoit	Baron_Benoit	Baron_Benoit	Baron_Benoit	Baron_Benoit	Baron_Benoit
Baron_B	Baron_Benoit	Baron_Benoit	Baron_Benoit	Baron_Benoit	Baron_Benoit	Baron_Benoit	Baron_Benoit
Baron_F	Baron_Frederic	Baron_Frederic	Baron_Frederic	Baron_Frederic	Baron_Frederic	Baron_Frederic	Baron_Frederic
Baron_MH	Baron_Marie Helene	Baron_Marie Helene	Baron_Marie Helene	Baron_Marie Helene	Baron_Marie Helene	Baron_Marie Helene	Baron_Marie Helene
Barone_C	Barone_Carlo	Barone_Carlo	Barone_Carlo	Barone_Carlo	Barone_Carlo	Barone_Carlo	Barone_Carlo
Barone_C	Barone_C	Barone_Carlo	Barone_Carlo	Barone_Carlo	Barone_Carlo	Barone_Carlo	Barone_Carlo
Baroni_CD	Baroni_C D	Baroni_C D	Baroni_C D	Baroni_C D	Baroni_C D	Baroni_Carlo D	Baroni_Carlo D
Baronio_R	Baronio_Roberta	Baronio_Roberta	Baronio_Roberta	Baronio_Roberta	Baronio_Roberta	Baronio_Roberta	Baronio_Roberta
Barosi_G	Barosi_Giovanni	Barosi_Giovanni	Barosi_Giovanni	Barosi_Giovanni	Barosi_Giovanni	Barosi_Giovanni	Barosi_Giovanni
Barosi_G	Barosi_G	Barosi_Giovanni	Barosi_Giovanni	Barosi_Giovanni	Barosi_Giovanni	Barosi_Giovanni	Barosi_Giovanni
Barr_PM	Barr_P M	Barr_Paul M	Barr_Paul M	Barr_Paul M	Barr_Paul M	Barr_Paul M	Barr_Paul M
Barr_PM	Barr_Paul M	Barr_Paul M	Barr_Paul M	Barr_Paul M	Barr_Paul M	Barr_Paul M	Barr_Paul M
Barr_R	Barr_R	Barr_R	Barr_R	Barr_R	Barr_R	Barr_R	Barr_R
Barraclough_H	Barraclough_Helen	Barraclough_Helen	Barraclough_Helen	Barraclough_Helen	Barraclough_Helen	Barraclough_Helen	Barraclough_Helen
Barragan_E	Barragan_Eva	Barragan_Eva	Barragan_Eva	Barragan_Eva	Barragan_Eva	Barragan_Eva	Barragan_Eva
Barrajon_E	Barrajon_E	Barrajon_E	Barrajon_E	Barrajon_E	Barrajon_E	Barrajon_Enrique	Barrajon_Enrique
Barrans_SL	Barrans_Sharon L	Barrans_Sharon L	Barrans_Sharon L	Barrans_Sharon L	Barrans_Sharon L	Barrans_Sharon L	Barrans_Sharon L
Barrans_S	Barrans_Sharon	Barrans_Sharon	Barrans_Sharon L	Barrans_Sharon L	Barrans_Sharon L	Barrans_Sharon L	Barrans_Sharon L
Barraud_H	Barraud_Helene	Barraud_Helene	Barraud_Helene	Barraud_Helene	Barraud_Helene	Barraud_Helene	Barraud_Helene
Barrera_D	Barrera_David	Barrera_David	Barrera_David	Barrera_David	Barrera_David	Barrera_David	Barrera_David
Barret_E	Barret_Eric	Barret_Eric	Barret_Eric	Barret_Eric	Barret_Eric	Barret_Eric	Barret_Eric
Barretina_Ginesta_P	Barretina Ginesta_Pilar	Barretina Ginesta_Pilar	Barretina Ginesta_Pilar	Barretina Ginesta_Pilar	Barretina Ginesta_Pilar	Barretina Ginesta_Pilar	Barretina Ginesta_Pilar
Barreto_W	Barreto_Wolney	Barreto_Wolney	Barreto_Wolney	Barreto_Wolney	Barreto_Wolney	Barreto_Wolney	Barreto_Wolney
Barrett_Lee_P	Barrett Lee_Peter	Barrett Lee_Peter	Barrett Lee_Peter	Barrett Lee_Peter	Barrett Lee_Peter	Barrett Lee_Peter	Barrett Lee_Peter
Barrett_A	Barrett_A	Barrett_A	Barrett_A John	Barrett_A John	Barrett_A John	Barrett_A John	Barrett_A John
Barrett_AJ	Barrett_A J	Barrett_A John	Barrett_A John	Barrett_A John	Barrett_A John	Barrett_A John	Barrett_A John
Barrett_AJ	Barrett_A John	Barrett_A John	Barrett_A John	Barrett_A John	Barrett_A John	Barrett_A John	Barrett_A John
Barrett_D	Barrett_David	Barrett_David	Barrett_David M	Barrett_David M	Barrett_David M	Barrett_David M	Barrett_David M
Barrett_DM	Barrett_David M	Barrett_David M	Barrett_David M	Barrett_David M	Barrett_David M	Barrett_David M	Barrett_David M
Barrett_JC	Barrett_J Carl	Barrett_J Carl	Barrett_J Carl	Barrett_J Carl	Barrett_J Carl	Barrett_J Carl	Barrett_J Carl
Barrett_M	Barrett_Martin	Barrett_Martin	Barrett_Martin	Barrett_Martin	Barrett_Martin	Barrett_Martin	Barrett_Martin
Barrett_RJ	Barrett_R J	Barrett_R J	Barrett_R J	Barrett_R J	Barrett_R J	Barrett_Rolland J	Barrett_Rolland J
Barrett_S	Barrett_S	Barrett_Sophie	Barrett_Sophie	Barrett_Sophie	Barrett_Sophie	Barrett_Sophie	Barrett_Sophie
Barrett_S	Barrett_Sophie	Barrett_Sophie	Barrett_Sophie	Barrett_Sophie	Barrett_Sophie	Barrett_Sophie	Barrett_Sophie
Barrie_M	Barrie_M	Barrie_Maryline	Barrie_Maryline	Barrie_Maryline	Barrie_Maryline	Barrie_Maryline	Barrie_Maryline
Barrie_M	Barrie_Maryline	Barrie_Maryline	Barrie_Maryline	Barrie_Maryline	Barrie_Maryline	Barrie_Maryline	Barrie_Maryline
Barrientos_JC	Barrientos_Jacqueline C	Barrientos_Jacqueline C	Barrientos_Jacqueline C	Barrientos_Jacqueline C	Barrientos_Jacqueline C	Barrientos_Jacqueline C	Barrientos_Jacqueline C
Barrientos_JC	Barrientos_J C	Barrientos_Jacqueline C	Barrientos_Jacqueline C	Barrientos_Jacqueline C	Barrientos_Jacqueline C	Barrientos_Jacqueline C	Barrientos_Jacqueline C
Barriga_S	Barriga_Susana	Barriga_Susana	Barriga_Susana	Barriga_Susana	Barriga_Susana	Barriga_Susana	Barriga_Susana
Barrington_S	Barrington_Sally	Barrington_Sally	Barrington_Sally	Barrington_Sally	Barrington_Sally	Barrington_Sally	Barrington_Sally
Barrios_CH	Barrios_Carlos H	Barrios_Carlos H	Barrios_Carlos H	Barrios_Carlos Henrique	Barrios_Carlos Henrique	Barrios_Carlos Henrique	Barrios_Carlos Henrique
Barrios_CH	Barrios_Carlos Henrique	Barrios_Carlos Henrique	Barrios_Carlos Henrique	Barrios_Carlos Henrique	Barrios_Carlos Henrique	Barrios_Carlos Henrique	Barrios_Carlos Henrique
Barrios_C	Barrios_Carlos	Barrios_Carlos	Barrios_Carlos	Barrios_Carlos	Barrios_Carlos	Barrios_Carlos Henrique	Barrios_Carlos Henrique
Barrois_A	Barrois_Alain	Barrois_Alain	Barrois_Alain	Barrois_Alain	Barrois_Alain	Barrois_Alain	Barrois_Alain
Barros_JC	Barros_Jose C	Barros_Jose C	Barros_Jose C	Barros_Jose C	Barros_Jose C	Barros_Jose C	Barros_Jose C
Barrueco_J	Barrueco_Jose	Barrueco_Jose	Barrueco_Jose	Barrueco_Jose	Barrueco_Jose	Barrueco_Jose	Barrueco_Jose
Barry_S	Barry_Susan	Barry_Susan	Barry_Susan	Barry_Susan	Barry_Susan	Barry_Susan	Barry_Susan
Barry_WT	Barry_William T	Barry_William T	Barry_William T	Barry_William T	Barry_William T	Barry_William T	Barry_William T
Barsanti_G	Barsanti_G	Barsanti_G	Barsanti_G	Barsanti_G	Barsanti_G	Barsanti_Gemma	Barsanti_Gemma
Barta_SK	Barta_Stefan K	Barta_Stefan K	Barta_Stefan K	Barta_Stefan K	Barta_Stefan K	Barta_Stefan K	Barta_Stefan K
Bartelink_H	Bartelink_H	Bartelink_H	Bartelink_H	Bartelink_H	Bartelink_H	Bartelink_Harry	Bartelink_Harry
Bartels_H	Bartels_H	Bartels_H	Bartels_H	Bartels_H	Bartels_H	Bartels_H	Bartels_H
Barter_J	Barter_James	Barter_James	Barter_James	Barter_James	Barter_James	Barter_James	Barter_James
Barth_J	Barth_Juergen	Barth_Juergen	Barth_Juergen	Barth_Juergen	Barth_Juergen	Barth_Juergen	Barth_Juergen
Barth_P	Barth_Peter	Barth_Peter	Barth_Peter	Barth_Peter	Barth_Peter	Barth_Peter	Barth_Peter
Barth_RJ	Barth_Richard J	Barth_Richard J	Barth_Richard J	Barth_Richard J	Barth_Richard J	Barth_Richard J	Barth_Richard J
Barth_RJ	Barth_R J	Barth_Richard J	Barth_Richard J	Barth_Richard J	Barth_Richard J	Barth_Richard J	Barth_Richard J
Barthelemy_P	Barthelemy_Philippe	Barthelemy_Philippe	Barthelemy_Philippe	Barthelemy_Philippe	Barthelemy_Philippe	Barthelemy_Philippe	Barthelemy_Philippe
Barthier_S	Barthier_S	Barthier_S	Barthier_S	Barthier_S	Barthier_S	Barthier_S	Barthier_S
Bartholomeus_S	Bartholomeus_S	Bartholomeus_S	Bartholomeus_S	Bartholomeus_S	Bartholomeus_S	Bartholomeus_Sylvie	Bartholomeus_Sylvie
Bartlett_A	Bartlett_Adam	Bartlett_Adam	Bartlett_Adam	Bartlett_Adam	Bartlett_Adam	Bartlett_Adam	Bartlett_Adam
Bartlett_BR	Bartlett_Bjarne R	Bartlett_Bjarne R	Bartlett_Bjarne R	Bartlett_Bjarne R	Bartlett_Bjarne R	Bartlett_Bjarne R	Bartlett_Bjarne R
Bartlett_JM	Bartlett_John M S	Bartlett_John M S	Bartlett_John M S	Bartlett_John M S	Bartlett_John M S	Bartlett_John M S	Bartlett_John M S
Bartlett_JM	Bartlett_J M S	Bartlett_John M S	Bartlett_John M S	Bartlett_John M S	Bartlett_John M S	Bartlett_John M S	Bartlett_John M S
Bartlett_J	Bartlett_John	Bartlett_John	Bartlett_John M S	Bartlett_John M S	Bartlett_John M S	Bartlett_John M S	Bartlett_John M S
Bartlett_NL	Bartlett_N L	Bartlett_Nancy L	Bartlett_Nancy L	Bartlett_Nancy L	Bartlett_Nancy L	Bartlett_Nancy L	Bartlett_Nancy L
Bartlett_NL	Bartlett_Nancy L	Bartlett_Nancy L	Bartlett_Nancy L	Bartlett_Nancy L	Bartlett_Nancy L	Bartlett_Nancy L	Bartlett_Nancy L
Bartlett_N	Bartlett_Nancy	Bartlett_Nancy	Bartlett_Nancy L	Bartlett_Nancy L	Bartlett_Nancy L	Bartlett_Nancy L	Bartlett_Nancy L
Bartoletti_R	Bartoletti_R	Bartoletti_R	Bartoletti_R	Bartoletti_R	Bartoletti_R	Bartoletti_Riccardo	Bartoletti_Riccardo
Bartolucci_A	Bartolucci_A	Bartolucci_A	Bartolucci_A A	Bartolucci_A A	Bartolucci_A A	Bartolucci_Alfred A	Bartolucci_Alfred A
Bartolucci_AA	Bartolucci_A A	Bartolucci_A A	Bartolucci_A A	Bartolucci_A A	Bartolucci_A A	Bartolucci_Alfred A	Bartolucci_Alfred A
Bartolucci_R	Bartolucci_R	Bartolucci_R	Bartolucci_R	Bartolucci_R	Bartolucci_R	Bartolucci_R	Bartolucci_R
Barton_B	Barton_B	Barton_B	Barton_B	Barton_B	Barton_B	Barton_Bruce A	Barton_Bruce A
Barton_BA	Barton_B A	Barton_Bruce A	Barton_Bruce A	Barton_Bruce A	Barton_Bruce A	Barton_Bruce A	Barton_Bruce A
Barton_BA	Barton_Bruce A	Barton_Bruce A	Barton_Bruce A	Barton_Bruce A	Barton_Bruce A	Barton_Bruce A	Barton_Bruce A
Barton_C	Barton_Claire	Barton_Claire	Barton_Claire	Barton_Claire	Barton_Claire	Barton_Claire	Barton_Claire
Barton_D	Barton_Debora	Barton_Debora	Barton_Debora	Barton_Debora	Barton_Debora	Barton_Debora	Barton_Debora
Barton_JH	Barton_John H	Barton_John H	Barton_John H	Barton_John H	Barton_John H	Barton_John H	Barton_John H
Barton_J	Barton_John	Barton_John	Barton_John H	Barton_John H	Barton_John H	Barton_John H	Barton_John H
Barton_K	Barton_Kevin	Barton_Kevin	Barton_Kevin P	Barton_Kevin P	Barton_Kevin P	Barton_Kevin P	Barton_Kevin P
Barton_KP	Barton_Kevin P	Barton_Kevin P	Barton_Kevin P	Barton_Kevin P	Barton_Kevin P	Barton_Kevin P	Barton_Kevin P
Bartram_CR	Bartram_C R	Bartram_Claus R	Bartram_Claus R	Bartram_Claus R	Bartram_Claus R	Bartram_Claus R	Bartram_Claus R
Bartram_CR	Bartram_Claus R	Bartram_Claus R	Bartram_Claus R	Bartram_Claus R	Bartram_Claus R	Bartram_Claus R	Bartram_Claus R
Bartsch_D	Bartsch_Detlef	Bartsch_Detlef	Bartsch_Detlef	Bartsch_Detlef	Bartsch_Detlef	Bartsch_Detlef	Bartsch_Detlef
Bartsch_R	Bartsch_Rupert	Bartsch_Rupert	Bartsch_Rupert	Bartsch_Rupert	Bartsch_Rupert	Bartsch_Rupert	Bartsch_Rupert
Bartsch_R	Bartsch_R	Bartsch_Rupert	Bartsch_Rupert	Bartsch_Rupert	Bartsch_Rupert	Bartsch_Rupert	Bartsch_Rupert
Bartschi_D	Bartschi_Daniela	Bartschi_Daniela	Bartschi_Daniela	Bartschi_Daniela	Bartschi_Daniela	Bartschi_Daniela	Bartschi_Daniela
Baruchel_A	Baruchel_A	Baruchel_Andre	Baruchel_Andre	Baruchel_Andre	Baruchel_Andre	Baruchel_Andre	Baruchel_Andre
Baruchel_A	Baruchel_Andre	Baruchel_Andre	Baruchel_Andre	Baruchel_Andre	Baruchel_Andre	Baruchel_Andre	Baruchel_Andre
Barugel_M	Barugel_Mario	Barugel_Mario	Barugel_Mario	Barugel_Mario	Barugel_Mario	Barugel_Mario	Barugel_Mario
Barugel_M	Barugel_M	Barugel_Mario	Barugel_Mario	Barugel_Mario	Barugel_Mario	Barugel_Mario	Barugel_Mario
Barylak_E	Barylak_E	Barylak_E	Barylak_E	Barylak_E	Barylak_E	Barylak_Edward	Barylak_Edward
Barzan_L	Barzan_L	Barzan_L	Barzan_L	Barzan_L	Barzan_L	Barzan_Luigi	Barzan_Luigi
Barzell_W	Barzell_Winston	Barzell_Winston	Barzell_Winston	Barzell_Winston	Barzell_Winston	Barzell_Winston	Barzell_Winston
Basara_N	Basara_Nadezda	Basara_Nadezda	Basara_Nadezda	Basara_Nadezda	Basara_Nadezda	Basara_Nadezda	Basara_Nadezda
Basaran_M	Basaran_Mert	Basaran_Mert	Basaran_Mert	Basaran_Mert	Basaran_Mert	Basaran_Mert	Basaran_Mert
Basch_E	Basch_Ethan	Basch_Ethan	Basch_Ethan	Basch_Ethan	Basch_Ethan	Basch_Ethan	Basch_Ethan
Basco_VE	Basco_V E	Basco_V E	Basco_V E	Basco_V E	Basco_V E	Basco_Vivian E	Basco_Vivian E
Bascom_GK	Bascom_G K	Bascom_G K	Bascom_G K	Bascom_G K	Bascom_G K	Bascom_George K	Bascom_George K
Bascoul_Mollevi_C	Bascoul Mollevi_Caroline	Bascoul Mollevi_Caroline	Bascoul Mollevi_Caroline	Bascoul Mollevi_Caroline	Bascoul Mollevi_Caroline	Bascoul Mollevi_Caroline	Bascoul Mollevi_Caroline
Bascoul_Mollevi_C	Bascoul Mollevi_C	Bascoul Mollevi_Caroline	Bascoul Mollevi_Caroline	Bascoul Mollevi_Caroline	Bascoul Mollevi_Caroline	Bascoul Mollevi_Caroline	Bascoul Mollevi_Caroline
Basdanis_G	Basdanis_G	Basdanis_G	Basdanis_G	Basdanis_G	Basdanis_Georgios	Basdanis_Georgios	Basdanis_Georgios
Basdanis_G	Basdanis_Georgios	Basdanis_Georgios	Basdanis_Georgios	Basdanis_Georgios	Basdanis_Georgios	Basdanis_Georgios	Basdanis_Georgios
Basdanis_G	Basdanis_George	Basdanis_George	Basdanis_George	Basdanis_George	Basdanis_Georgios	Basdanis_Georgios	Basdanis_Georgios
Baseler_M	Baseler_M	Baseler_M	Baseler_M	Baseler_M	Baseler_M	Baseler_Michael	Baseler_Michael
Baselga_J	Baselga_J	Baselga_Jose	Baselga_Jose	Baselga_Jose	Baselga_Jose	Baselga_Jose	Baselga_Jose
Baselga_J	Baselga_Jose	Baselga_Jose	Baselga_Jose	Baselga_Jose	Baselga_Jose	Baselga_Jose	Baselga_Jose
Basen_Engquist_K	Basen Engquist_Karen	Basen Engquist_Karen	Basen Engquist_Karen	Basen Engquist_Karen	Basen Engquist_Karen	Basen Engquist_Karen	Basen Engquist_Karen
Baser_RE	Baser_Raymond E	Baser_Raymond E	Baser_Raymond E	Baser_Raymond E	Baser_Raymond E	Baser_Raymond E	Baser_Raymond E
Bashey_A	Bashey_Asad	Bashey_Asad	Bashey_Asad	Bashey_Asad	Bashey_Asad	Bashey_Asad	Bashey_Asad
Bashford_A	Bashford_Anna	Bashford_Anna	Bashford_Anna	Bashford_Anna	Bashford_Anna	Bashford_Anna	Bashford_Anna
Bashford_J	Bashford_John	Bashford_John	Bashford_John	Bashford_John	Bashford_John	Bashford_John	Bashford_John
Bashir_N	Bashir_Nadim	Bashir_Nadim	Bashir_Nadim	Bashir_Nadim	Bashir_Nadim	Bashir_Nadim	Bashir_Nadim
Bashir_Q	Bashir_Qaiser	Bashir_Qaiser	Bashir_Qaiser	Bashir_Qaiser	Bashir_Qaiser	Bashir_Qaiser	Bashir_Qaiser
Baskin_Bey_E	Baskin Bey_Edwina	Baskin Bey_Edwina	Baskin Bey_Edwina	Baskin Bey_Edwina	Baskin Bey_Edwina	Baskin Bey_Edwina	Baskin Bey_Edwina
Basnett_J	Basnett_Jordan	Basnett_Jordan	Basnett_Jordan	Basnett_Jordan	Basnett_Jordan	Basnett_Jordan	Basnett_Jordan
Bass_D	Bass_D	Bass_D	Bass_D	Bass_D	Bass_D	Bass_D	Bass_D
Bassan_R	Bassan_Renato	Bassan_Renato	Bassan_Renato	Bassan_Renato	Bassan_Renato	Bassan_Renato	Bassan_Renato
Basse_L	Basse_Linda	Basse_Linda	Basse_Linda	Basse_Linda	Basse_Linda	Basse_Linda	Basse_Linda
Basset_Seguin_N	Basset Seguin_Nicole	Basset Seguin_Nicole	Basset Seguin_Nicole	Basset Seguin_Nicole	Basset Seguin_Nicole	Basset Seguin_Nicole	Basset Seguin_Nicole
Basset_M	Basset_Marco	Basset_Marco	Basset_Marco	Basset_Marco	Basset_Marco	Basset_Marco	Basset_Marco
Bassett_JK	Bassett_Julie K	Bassett_Julie K	Bassett_Julie K	Bassett_Julie K	Bassett_Julie K	Bassett_Julie K	Bassett_Julie K
Bassett_RL_Jr	Bassett_Roland L	Bassett_Roland L	Bassett_Roland L	Bassett_Roland L	Bassett_Roland L	Bassett_Roland L	Bassett_Roland L
Bassi_C	Bassi_C	Bassi_Claudio	Bassi_Claudio	Bassi_Claudio	Bassi_Claudio	Bassi_Claudio	Bassi_Claudio
Bassi_C	Bassi_Claudio	Bassi_Claudio	Bassi_Claudio	Bassi_Claudio	Bassi_Claudio	Bassi_Claudio	Bassi_Claudio
Bassi_K	Bassi_Kimberly	Bassi_Kimberly	Bassi_Kimberly	Bassi_Kimberly	Bassi_Kimberly	Bassi_Kimberly	Bassi_Kimberly
Bassi_S	Bassi_Simona	Bassi_Simona	Bassi_Simona	Bassi_Simona	Bassi_Simona	Bassi_Simona	Bassi_Simona
Basso_G	Basso_Giuseppe	Basso_Giuseppe	Basso_Giuseppe	Basso_Giuseppe	Basso_Giuseppe	Basso_Giuseppe	Basso_Giuseppe
Basso_U	Basso_U	Basso_Umberto	Basso_Umberto	Basso_Umberto	Basso_Umberto	Basso_Umberto	Basso_Umberto
Basso_U	Basso_Umberto	Basso_Umberto	Basso_Umberto	Basso_Umberto	Basso_Umberto	Basso_Umberto	Basso_Umberto
Bastable_JR	Bastable_J R	Bastable_J R	Bastable_J R	Bastable_J R	Bastable_J R	Bastable_J R	Bastable_J R
Bastani_S	Bastani_S	Bastani_S	Bastani_S	Bastani_S	Bastani_S	Bastani_S	Bastani_S
Bastard_C	Bastard_Christian	Bastard_Christian	Bastard_Christian	Bastard_Christian	Bastard_Christian	Bastard_Christian	Bastard_Christian
Bastard_C	Bastard_C	Bastard_Christian	Bastard_Christian	Bastard_Christian	Bastard_Christian	Bastard_Christian	Bastard_Christian
Bastas_A	Bastas_A	Bastas_A	Bastas_A	Bastas_A	Bastas_A	Bastas_A	Bastas_A
Bastert_G	Bastert_G	Bastert_G	Bastert_G	Bastert_G	Bastert_G	Bastert_Guenther B	Bastert_Guenther B
Bastholt_L	Bastholt_L	Bastholt_Lars	Bastholt_Lars	Bastholt_Lars	Bastholt_Lars	Bastholt_Lars	Bastholt_Lars
Bastholt_L	Bastholt_Lars	Bastholt_Lars	Bastholt_Lars	Bastholt_Lars	Bastholt_Lars	Bastholt_Lars	Bastholt_Lars
Bastian_AW	Bastian_A W	Bastian_A W	Bastian_A W	Bastian_A W	Bastian_A W	Bastian_A W	Bastian_A W
Bastian_BC	Bastian_Boris C	Bastian_Boris C	Bastian_Boris C	Bastian_Boris C	Bastian_Boris C	Bastian_Boris C	Bastian_Boris C
Bastiani_P	Bastiani_P	Bastiani_P	Bastiani_P	Bastiani_P	Bastiani_P	Bastiani_Paolo	Bastiani_Paolo
Bastie_A	Bastie_Anne	Bastie_Anne	Bastie_Anne	Bastie_Anne	Bastie_Anne	Bastie_Anne	Bastie_Anne
Bastie_D	Bastie_Delphine	Bastie_Delphine	Bastie_Delphine	Bastie_Delphine	Bastie_Delphine	Bastie_Delphine	Bastie_Delphine
Bastie_JN	Bastie_Jean Noel	Bastie_Jean Noel	Bastie_Jean Noel	Bastie_Jean Noel	Bastie_Jean Noel	Bastie_Jean Noel	Bastie_Jean Noel
Bastiere_Truchot_L	Bastiere Truchot_Lydie	Bastiere Truchot_Lydie	Bastiere Truchot_Lydie	Bastiere Truchot_Lydie	Bastiere Truchot_Lydie	Bastiere Truchot_Lydie	Bastiere Truchot_Lydie
Bastion_Y	Bastion_Y	Bastion_Y	Bastion_Y	Bastion_Y	Bastion_Y	Bastion_Yves	Bastion_Yves
Bastus_R	Bastus_Roma	Bastus_Roma	Bastus_Roma	Bastus_Roma	Bastus_Roma	Bastus_Roma	Bastus_Roma
Bataille_R	Bataille_R	Bataille_Regis	Bataille_Regis	Bataille_Regis	Bataille_Regis	Bataille_Regis	Bataille_Regis
Bataille_R	Bataille_Regis	Bataille_Regis	Bataille_Regis	Bataille_Regis	Bataille_Regis	Bataille_Regis	Bataille_Regis
Batchelor_R	Batchelor_R	Batchelor_R	Batchelor_R	Batchelor_R	Batchelor_R	Batchelor_Richard	Batchelor_Richard
Batchelor_T	Batchelor_T	Batchelor_Tracy	Batchelor_Tracy T	Batchelor_Tracy T	Batchelor_Tracy T	Batchelor_Tracy T	Batchelor_Tracy T
Batchelor_T	Batchelor_Tracy	Batchelor_Tracy	Batchelor_Tracy T	Batchelor_Tracy T	Batchelor_Tracy T	Batchelor_Tracy T	Batchelor_Tracy T
Batchelor_TT	Batchelor_Tracy T	Batchelor_Tracy T	Batchelor_Tracy T	Batchelor_Tracy T	Batchelor_Tracy T	Batchelor_Tracy T	Batchelor_Tracy T
Batchelor_TT	Batchelor_T T	Batchelor_Tracy T	Batchelor_Tracy T	Batchelor_Tracy T	Batchelor_Tracy T	Batchelor_Tracy T	Batchelor_Tracy T
Bateman_J	Bateman_J	Bateman_J	Bateman_J	Bateman_J	Bateman_J	Bateman_J	Bateman_J
Bateman_JC	BATEMAN_J C	BATEMAN_J C	BATEMAN_J C	BATEMAN_J C	BATEMAN_J C	Bateman_Jeanne C	Bateman_Jeanne C
Bates_AT	Bates_Andrew T	Bates_Andrew T	Bates_Andrew T	Bates_Andrew T	Bates_Andrew T	Bates_Andrew T	Bates_Andrew T
[truncated: 37,779 more rows]
