# Supplementary material for: Seven decades of chemotherapy clinical trials: a pan-cancer social network analysis
Source: Sci Rep. 2020 Oct 16;10:17536. doi: 10.1038/s41598-020-73466-6 (PMC7568560; doi:10.1038/s41598-020-73466-6)
Supplement: Supplementary file 3 — Supplementary Information 3. [file 41598_2020_73466_MOESM3_ESM.xlsx]

## Sheet: Supplemental File 2
name	gender
A'Hern_Roger P	Man
Aamdal_Steinar	Man
Aapro_Matti	Woman
Aaron_Lorne	Man
Aaronson_Neil K	Man
Aarts_Maureen J	Woman
Aasebo_Ulf	Man
Aass_Nina	Woman
Aavall Lundqvist_Elisabeth	Woman
Abacioglu_Ufuk	Man
Abad_Alberto	Man
Abada_Paolo B	Man
Abadie Lacourtoisie_Sophie	Woman
Abaza_Yasmin	Woman
Abbadessa_A	Could not be determined
Abbadessa_Giovanni	Man
Abbal_Claire	Woman
Abbas_Abbas	Man
Abbas_Haider	Man
Abbas_Mohammad	Man
Abbas_Moncef	Man
Abbas_Richat	Man
Abbattista_Antonello	Man
Abbott_R L	Could not be determined
Abbott_Thomas M	Man
Abbou_Clement Claude	Man
Abboud_Camille N	Woman
Abbrederis_Klaus	Man
Abbruzzese_James L	Man
Abdalla_K	Could not be determined
Abdel Hamid_Abdel	Man
Abdel Rahman_Omar	Man
Abdel Rahman_Sultan	Man
Abdel Wahab_Manal	Woman
Abdel Wahab_Omar	Man
Abdel Wahab_Sherif	Man
Abdelfattah_Murad	Man
Abdi_Ehtesham A	Man
Abdulkadyrov_Kudrat M	Woman
Abe_Hajime	Man
Abe_Osahiko	Ambiguous
Abe_Rikiya	Woman
Abe_Tetsuya	Man
Abe_Yasunobu	Man
Abedi_Mehrdad	Man
Abel_Ulrich	Man
Abella_Eugenia	Woman
Abellan_Pascual Fernandez	Man
Abeloff_Martin D	Man
Abels_J	Could not be determined
Abelson_Herbert T	Man
Abenhardt_Wolfgang	Man
Abergel_Armand	Man
Abernethy_Amy	Woman
Abeyakoon_Sarath	Ambiguous
Abgrall_Jean Francois	Man
Abi Gerges_Dany	Man
Abidi_Muneer H	Man
Abidoye_Oyewale O	Man
Abildgaard_Niels	Man
Abir_E	Could not be determined
Ablin_Arthur R	Man
Abonour_Rafat	Man
Abou Alfa_Ghassan K	Man
Aboulafia_David	Man
Abraham_Aby	Woman
Abraham_Jacinta	Woman
Abraham_Jean E	Woman
Abraham_Mirta	Woman
Abrahamse Testroote_Martine C J	Woman
Abrahamsson_Per Anders	Man
Abram_Paul	Man
Abramov_M	Could not be determined
Abrams_Jeffrey S	Man
Abrams_Paul G	Man
Abrams_Ross A	Man
Abrams_Thomas A	Man
Abramson_David H	Man
Abramson_Jeremy S	Man
Abramson_Neil	Man
Abrao Miziara_Jose Elias	Man
Abratt_Raymond P	Man
Abrey_Lauren E	Woman
Abrisqueta_Pau	Man
Abromowitch_Minnie	Woman
Abruzzese_Elisabetta	Woman
Abruzzo_Lynne V	Woman
Abt_Markus	Man
Abu Zahra_Hakam	Man
Abuav_Rachel	Woman
Abubakr_Yousif A	Man
Accario Winslow_Chrisann	Woman
Accomando_Emilio	Man
Accortanzo_Valeria	Woman
Acha_Tomas	Man
Acharya_Sandip	Man
Achille_Emmanuel	Man
Acholonu_Sandra	Woman
Achour_Eddine	Ambiguous
Achtelik_W	Could not be determined
Achtnicht_U	Could not be determined
Acin_Yolene	Woman
Acker_Thomas	Man
Ackerman_Charlotte	Woman
Ackerman_Judie	Woman
Ackerstaff_Annemiek H	Woman
Ackerstein_Aliza	Woman
Ackland_Stephen P	Man
Acosta_Mark	Man
Acquino Parsons_C	Could not be determined
Acs_Peter I	Man
Acton_Gary	Man
Adab_Fawzi	Man
Adachi_Isamu	Man
Adachi_Susumu	Man
Adak_Sudeshna	Woman
Adam_H	Could not be determined
Adam_Rene	Man
Adam_Zdenek	Man
Adami_Bernd	Man
Adami_Fausto	Man
Adami_Francesca	Woman
Adamo_Francesco	Man
Adamo_Vincenzo	Man
Adamou_Adamos	Man
Adams_George L	Man
Adams_Grenfell	Man
Adams_Hans Peter	Man
Adams_Julian	Man
Adams_M	Could not be determined
Adams_Paul T	Man
Adams_Richard A	Man
Adams_Sylvia	Woman
Adamska_Krystyna	Woman
Adamski_Henri	Man
Adamson_Peter C	Man
Adamus_Jerzy	Man
Addamo_B	Could not be determined
Adde_Magdalena	Woman
Addison_Alicia	Woman
Adelson_Mark D	Man
Adelstein_David J	Man
Ademuyiwa_Foluso	Ambiguous
Adenis_Antoine	Man
Ades_Lionel	Man
Adewoye_Adeboye H	Man
Adhoute_X	Could not be determined
Adiguzel_Ibrahim	Man
Adinin_Rosnie B	Ambiguous
Adjei_Alex A	Man
Adkins_Douglas	Man
Adler_Mathias	Man
Adotevi_Olivier	Man
Adrian_Nicole	Woman
Adrover_Encarna	Woman
Advani_Anjali S	Woman
Advani_Ranjana H	Woman
Advani_Suresh H	Man
Aeberhard_Peter	Man
Aebersold_Daniel M	Man
Aebi_Stefan	Man
Aerts_Joachim G J V	Man
Afable_Manuel	Man
Afanasiev_Boris V	Man
Afchain_Pauline	Woman
Afenjar_Karen	Woman
Affronti_M L	Could not be determined
Afra_Denes	Man
Afrin_Lawrence B	Man
Aft_Rebecca	Woman
Aftab_Dana T	Woman
Agajanian_Richy	Man
Agaram_Narasimhan P	Man
Agarwal_Jaiprakash	Man
Agarwal_Mohan B	Man
Agarwal_Neeraj	Man
Agarwal_Prasheen	Man
Agarwal_Rishu	Woman
Agarwal_Shefali	Woman
Agarwal_Suresh K	Man
Agarwala_A	Could not be determined
Agarwala_Sanjiv S	Man
Agate_Laura	Woman
Agathocleous_Agathoclis	Ambiguous
Agelaki_Sophia	Woman
Agelidou_Athina	Woman
Agelidou_Maria	Woman
Ager_P J	Could not be determined
Agerbaek_Mads	Man
Aggarwal_Charu	Woman
Aggarwal_Sanjay	Man
Aggerholm_Anni	Woman
Agha_Mounzer	Ambiguous
Aghajanian_Carol	Woman
Aghemo_E	Could not be determined
Agis_Hermine	Woman
Aglietta_Massimo	Man
Agnelli_L	Could not be determined
Agopian_Julie	Woman
Agostara_Biagio	Man
Agostinelli_Claudio	Man
Agrawal_Rajiv K	Man
Agrawal_Samir	Man
Agresta_Sam	Man
Aguado_M Jose	Man
Aguggini_S	Could not be determined
Aguiar_Ricardo C T	Man
Aguilo_Rafael	Man
Agulnik_Jason	Man
Agulnik_Mark B	Man
Agunwamba_Blessing U	Woman
Agura_Edward	Man
Agus_David B	Man
Ah See_Antoinne K	Man
Ah See_Mei Lin	Mismatch
Ahlberg_Lucia	Woman
Ahlgren_Goeran M	Man
Ahlgren_James D	Man
Ahlgren_Johan	Man
Ahlgren_Tomas	Man
Ahlman_Hakan	Man
Ahluwalia_Manmeet S.	Man
Ahmad_Rizvana	Woman
Ahmad_Shaharyar	Ambiguous
Ahmadi_Jamshid	Man
Ahmadi_Tahamtan	Man
Ahmann_David L	Man
Ahmann_Frederick R	Man
Ahmann_Gregory	Man
Ahmed_Asra	Woman
Ahmed_Nazma	Woman
Ahmed_Sairah	Woman
Ahn_Chul	Man
Ahn_Jae Sook	Man
Ahn_Jin Hee	Woman
Ahn_Jin Seok	Man
Ahn_Joong Bae	Man
Ahn_Myung Ju	Woman
Ahn_Sung Ja	Ambiguous
Ahn_Yong Chan	Man
Ahren_Bo	Man
Ahrens_S	Could not be determined
Ahuja_Harish	Man
Ai_Ping	Woman
Aiello_Maria	Woman
Aieta_Michele	Man
Aihara_Tomohiko	Man
Aikata_Hiroshi	Man
Aikawa_Keiko	Woman
Ailawadhi_Sikander	Man
Aimone_Paola	Woman
Aird_William	Man
Airoma_G	Could not be determined
Aisa_Yoshinobu	Man
Aisner_D L	Could not be determined
Aisner_Joseph A	Man
Aisner_Seena C	Woman
Aitchison_Michael	Man
Aitini_Enrico	Man
Aitken_Casey N	Ambiguous
Ajani_Jaffer A	Man
Akabane_H	Could not be determined
Akaike_Makoto	Man
Akamaru_Yusuke	Man
Akamatsu_Hiroaki	Man
Akard_Luke	Man
Akaza_Hideyuki	Man
Akazawa_Kohei	Man
Akazawa_Rio	Woman
Akbulut_Hakan	Man
Akdas_Atif	Man
Aker_Memet	Man
Akerley_Wallace	Man
Akerman_Maans	Man
Akilov_Oleg E	Man
Akimasa_Nakao	Ambiguous
Akin_Cem	Man
Akinaga_Shiro	Man
Akita_Hirotoshi	Man
Akiya_Toshikazu	Man
Akiyama_Hideki	Man
Akpek_Gorgun	Ambiguous
Aksnes_Anne Kirsti	Woman
Aktan_Gursel	Man
Aktan_Melih	Man
Aktas_Bahriye	Woman
Akusawa_Hiroshi	Man
Al Ali_Haifa Kathrin	Woman
Al Batran_Salah Eddin	Man
Al Booz_Hoda	Woman
Al Dewik_Nader	Man
Al Fayoumi_Suliman	Man
Al Kali_Aref	Man
Al Kateb_Hussam	Man
Al Sakaff_Nedal	Man
al Sarraf_Muhyi	Man
Al Sawaf_Othman	Man
Al Shukri_Salman	Man
Al Tweigeri_Taher	Man
Al Zoubi_Ammar	Man
Alabiso_O	Could not be determined
Alakel_N	Could not be determined
Alakl_May	Woman
Alam_A	Could not be determined
Alam_Rafeul	Man
Alam_Yasmin	Woman
Alama_A	Could not be determined
Alamoudi_Sameer	Man
Alamouti_Sepideh	Woman
Alanko_Tuomo	Man
Alarcon_Jesus	Man
Alattar_Mona Lisa	Woman
Alavez_Alejandro Molina	Man
Alavi_Jane	Woman
Alba_Emilio	Man
Albain_Kathy S	Woman
Albala_Maurice M	Man
Albanell_Joan	Woman
Albano_Edythe	Woman
Albano_Francesco	Man
Alberici_Federico	Man
Alberola_Vincente	Man
Albers_Mary E	Woman
Albers_Peter	Man
Albert_Donald	Man
Albert_Istvan	Man
Albert_Michael H	Man
Albert_Paul S	Man
Albert_Ute Susann	Woman
Alberti_Daniele	Ambiguous
Albertini_Mark R	Man
Alberto_Pierre	Man
Alberts_David S	Man
Alberts_Steven R	Man
Albertsson_Maria	Woman
Albiges_Laurence	Man
Albitar_Maher	Man
Albo_Vincent C	Man
Albright_Robert E	Man
Albritton_Karen	Woman
Albuquerque_Marco	Man
Alcaide_Julia	Woman
Alcaide_Miguel	Man
Alcaraz_Antonio	Man
Alcedo_Juan Carlos	Man
Alcindor_Thierry	Man
Aldaoud_Ali	Man
Aldape_Kenneth D	Man
Alderdice_M	Could not be determined
Alderete_Daniel	Man
Alderson_Derek	Man
Aldrighetti_Daniela	Woman
Aldrighetti_Luca	Man
Aledo_Alexander	Man
Alegakis_Athanasios	Man
Alegre_Adrian	Man
Aleinikova_Olga	Woman
Alekar_Shilpa	Woman
Aleksandrovic_Jasna	Woman
Alekseev_Boris Y	Man
Alekseev_Sergey	Man
Aleman_Berthe M P	Woman
Aleman_Karen	Woman
Alessandri_S	Could not be determined
Alessandrino_Emilio Paolo	Man
Alessandroni_Paolo	Man
Alexander_Eben	Man
Alexander_Sarah	Woman
Alexandre_Jerome	Man
Alexandris_Ekaterine	Woman
Alexanian_Raymond	Man
Alexeev_Boris	Man
Alexeeva_Julia A	Woman
Alexis Vigier_Magda	Woman
Alexopoulos_Athanasios	Man
Alexopoulos_Constantinos G	Man
Alfaro_Elizabeth	Woman
Alfaro_Vicente	Man
Alfonsi_Marc	Man
Algazi_Alain	Man
Algeri_Renato	Man
Ali_Arif N	Man
Ali_Haythem	Man
Ali_Kulsam	Man
Ali_Marco	Man
Ali_Nasim	Man
Ali_Ridvan	Man
Ali_Saad	Man
Ali_Sahra	Woman
Ali_Shamshad	Man
Ali_Shyanne	Woman
Ali_Siraj M	Man
Aliberti_Camillo	Man
Aliberti_Sandra	Woman
Alietti_Alessandra	Woman
Alimam_Samah	Woman
Alimena_Giuliana	Woman
Alinari_Lapo	Man
Aljijakli_Ahmad	Man
Aljitawi_Omar S	Man
Alkan_Serhan	Man
Alkuzweny_Baha	Man
Allaham_Wassim	Man
Allal_Abdelkarim S	Man
Allan_Karen	Woman
Allan_Norman C	Man
Alland_Leila	Woman
Allangba_Olivier	Man
Allard_Christian	Man
Allegra_Carmen J	Man
Allegrini_Giacomo	Man
Allen_Andrew R	Man
Allen_Jeffrey C	Man
Allen_Jennifer L	Woman
Allen_Jill N	Woman
Allen_John	Man
Allen_L	Could not be determined
Allen_Lee F	Man
Allen_Roberta S	Woman
Allen_Steven L	Man
Allerton_Rozenn	Woman
Allevi_G	Could not be determined
Allgeier_Anouk	Woman
Allietta_Nathalie	Woman
Allione_Bernardino	Man
Allis_Simona	Woman
Allison_James	Man
Allison_Mary Ann K	Woman
Allman_D	Could not be determined
Allmer_Christine	Woman
Alloisio_M	Could not be determined
Allolio_Bruno	Man
Allouache_Djelila	Woman
Allred_Alicia	Woman
Allred_D Craig	Man
Allred_Jacob B	Man
Allsup_David	Man
Allum_William H	Man
Ally_Mina S	Woman
Alm_Gunnar	Man
Almeida_Antonio	Man
Almeida_M S S	Could not be determined
Almenar_Daniel	Man
Almenar_Sergio	Man
Almond_Jennifer P	Woman
Aloj_Luigi	Man
Alonso Orduna_Vicente	Man
Alonso_Carmen	Woman
Alonso_Guillermo	Man
Alonso_Maria Carmen	Woman
Alonso_Natalia	Woman
Alonso_Silvia	Woman
Alonzo_Todd A	Man
Alousi_Amin M	Man
Alquati_Palmiro	Man
Alsayed_Yazan	Man
Alsina_Maria	Woman
Alsina_Melissa	Woman
Altavilla_Giuseppe	Man
Altenhofer_Petra	Woman
Alterio_D	Could not be determined
Altermatt_Hans J	Man
Altes_Albert	Man
Althaus_Betsy L	Woman
Althausen_Alex F	Man
Altieri_Vincenzo	Man
Altinbas_M	Could not be determined
Altinmakas_Emre	Man
Altintas_Sevilay	Woman
Altman_Arnold	Man
Altman_Jessica K	Woman
Altman_Stanley J	Man
Altorjai_Gabriela	Woman
Altorki_Nasser K	Man
Altug_Sedat	Man
Altwein_Jens Erik	Man
Alu_Massimiliano	Man
Alumkal_Joshi J	Man
Alvarado_Yesid	Man
Alvarez Cabellos_Ruth	Woman
Alvarez de Celis_Isabel	Woman
Alvarez Secord_Angeles	Woman
Alvarez Vicent_J J	Could not be determined
Alvarez_Ana	Woman
Alvarez_Elena	Woman
Alvarez_Isabel	Woman
Alvarez_Ivan	Man
Alvarez_Jose Valero	Man
Alvarez_Pablo	Man
Alvarez_Ronald D	Man
Alvarnas_Joseph C	Man
Alvegaard_Thor	Man
Aly_Abdalla	Man
Alyasova_Anna	Woman
Alyea_Edwin P	Man
Alzieu_Claude	Man
Alzouebi_Mymoona	Woman
Amabile_Marilina	Woman
Amado_Rafael G	Man
Amadori_Dino	Man
Amadori_Sergio	Man
Amaducci_Laura	Woman
Amagai_Kenji	Man
Amann_G	Could not be determined
Amano_Hodaka	Ambiguous
Amant_Frederic	Man
Amar_Avraham	Man
Amaravadi_Ravi K	Man
Amare_M	Could not be determined
Amato_Robert J	Man
Amato_S	Could not be determined
Amatruda_Thomas T	Man
Amatu_Alessio	Man
Ambinder_Richard F	Man
Ambo_Y	Could not be determined
Ambros_Peter	Man
Ambrose_David	Man
Ambrosetti_Achille	Man
Ambrosini_Giovanni	Man
Ambrosini_Grazia	Woman
Ambrosini_Maria Teresa	Woman
Ambrosio_Francesca	Woman
Amellal_Nadia	Woman
Amenedo Gancedo_Margarita	Woman
Ames_Frederick	Man
Ames_Patricia	Woman
Ameye_Lieveke	Woman
Amiel_Jean Louis	Man
Amin_Amanda L	Woman
Amin_Asim	Man
Amin_Bipinkumar	Ambiguous
Amin_Himal	Man
Amin_Mahul B	Man
Aminossadati_Behnaz	Woman
Amista_P	Could not be determined
Amler_Susanne	Woman
Ammassari_Adriana	Woman
Amonkar_Mayur	Man
Amoroso_Domenico	Man
Amoroso_Mariangela	Woman
Amos_Claire L	Woman
Amoura_Zahir	Man
Amrein_Philip C	Man
Amthauer_Holger	Man
Amundsen_Tore	Man
Amunni_Gianni	Man
Amutio_Elena	Woman
Amylon_Michael D	Man
Amzal_Billy	Man
Anagnostopoulos_Athanasios	Man
Anagnostopoulos_Ioannis	Man
Anagnostopoulos_Nikolaos	Man
Anagnostopoulou_Ourania	Woman
Anaissie_Elias	Man
Anak_Oezlem	Woman
Anand_Aseem	Man
Anand_Palka	Ambiguous
Ananthakrishnan_Revathi	Woman
Anasetti_Claudio	Man
Anastasi_John	Man
Anastasia_Antonella	Woman
Anastasopoulou_Anastasia	Woman
Ancell_Kristin	Woman
Anchisi_S	Could not be determined
Anciaux_Nicole	Woman
Ancliff_Philip	Man
Ancona_Ermanno	Man
Ancukiewicz_Marek	Man
Andel_Johannes	Man
Anderl_Janet	Woman
Anderlini_Paolo	Man
Anders_Carey K	Woman
Anders_Robert A	Man
Andersen_E	Could not be determined
Andersen_J S	Could not be determined
Andersen_Janet W	Woman
Andersen_Jorn	Man
Andersen_Knud West	Man
Andersen_Niels Frost	Man
Andersen_Niels S	Man
Andersen_Willie	Man
Anderson_Abraham	Man
Anderson_Barry	Man
Anderson_Cathy	Woman
Anderson_Daniel M	Man
Anderson_Harald	Man
Anderson_Heather	Woman
Anderson_James B	Man
Anderson_James R	Man
Anderson_Jeanne E	Woman
Anderson_Jeffrey	Man
Anderson_Jennifer J	Woman
Anderson_John	Man
Anderson_Karen S	Woman
Anderson_Kenneth C	Man
Anderson_Lee	Man
Anderson_Mary Ann	Woman
Anderson_Michael J	Man
Anderson_Nicole D	Woman
Anderson_P	Could not be determined
Anderson_Peter M	Man
Anderson_Richard T	Man
Anderson_Russell D	Man
Anderson_Sibyl	Woman
Anderson_Stewart J	Man
Anderson_Tara	Woman
Anderson_Thomas	Man
Andersson_Borje S	Man
Andersson_Haakan	Man
Andersson_Michael	Man
Andersson_Ronny	Man
Ando_Jiro	Man
Ando_Kiyoshi	Man
Ando_Masahiko	Man
Ando_Masahiro	Man
Ando_Masashi	Man
Ando_Nobutoshi	Man
Ando_Yuichi	Man
Andoh_J	Could not be determined
Andorsky_David	Man
Andre_Fabrice	Man
Andre_Marc P E	Man
Andre_Niko	Man
Andre_Thierry	Man
Andreadis_Charalambos	Man
Andreas_Stefan	Man
Andreasson_Bjoern	Man
Andreeff_Michael	Man
Andreesen_Reinhard	Man
Andreola_Giovanna	Woman
Andreou_Cal	Man
Andres_Raquel	Woman
Andresen Daniil_Corina	Woman
Andreuccetti_Michele	Man
Andrews_Chris	Man
Andrews_Glen I	Man
Andrews_Michael B	Man
Andrien_J M	Could not be determined
Andrieu_Jean Marie	Man
Andritsos_Leslie A	Ambiguous
Androulakis_Ioannis	Man
Androulakis_Nikolaos	Man
Andrulis_Irene L	Woman
Andtbacka_Robert H I	Man
Ang_Agnes	Woman
Ang_Kie Kian	Man
Ang_Mei Kim	Woman
Ang_Peng Tiam	Man
Angele_Martin	Man
Angeli_Alberto	Man
Angelopoulou_Maria K	Woman
Angelot Delettre_Fanny	Woman
Angelsen_Anders	Man
Angelucci_Emanuele	Man
Angermund_Ralf	Man
Anghel_Rodica	Woman
Angiolillo_Anne L	Woman
Anglaret_Bruno	Man
Anglin_Peter	Man
Angrilli_Francesco	Man
Angyalfi_Steve	Man
Anker_Christopher J	Man
Anker_Gun	Woman
Annamalai_Lakshmanan	Man
Anne_P Rani	Woman
Annechini_Giorgia	Woman
Annecke_K	Could not be determined
Annino_Luciana	Woman
Annunziata_Annalisa	Woman
Anota_Amelie	Woman
Ansari_Rafat H	Man
Ansell_Peter	Man
Ansell_Stephen M	Man
Anselmo_Anna Paola	Woman
Ansfield_Fred J	Man
Anter_A H	Could not be determined
Anthoney_Alan	Man
Anthony_Alan	Man
Anthony_Stephen P	Man
Antimi_Mauro	Man
Antin_Joseph H	Man
Antinori_Andrea	Man
Antman_Karen	Woman
Anton Torres_A	Could not be determined
Anton_Antonio	Man
Antonarakis_Emmanuel S	Man
Antonelli_G	Could not be determined
Antonescu_Cristina R	Woman
Antonia_Scott J	Man
Antonini_Ninja F	Woman
Antonio Garcia_Teresa	Woman
Antoniotti_Carlotta	Woman
Antoniou_Dimosthenis	Man
Antoniou_Nicos	Man
Antonuzzo_L	Could not be determined
Anttila_Pekka	Man
Antunovic_Petar	Man
Anz_Bertrand	Man
Aogi_Kenjiro	Man
Aoki_Daisuke	Man
Aoki_Yoichi	Man
Aondio_Gian Marco	Man
Aotani_Eriko	Woman
Aoudjhane_A	Could not be determined
Aoudjhane_Malek	Man
Aoyama_H	Could not be determined
Aoyama_Norio	Man
Aoyama_T	Could not be determined
Apanovitch_Anne Marie	Woman
Aparicio_Jorge	Man
Aparicio_Samuel	Man
Aparicio_Thomas	Man
Apfelbeck_Ute	Woman
Apffelstaedt_Justus	Man
Aplenc_Richard	Man
Apolo_Andrea B	Man
Apolone_Giovanni	Man
Apostolou_Theofanis	Man
Appel_Tabea	Woman
Appel_Wiebke	Woman
Appelbaum_Frederick R	Man
Apperley_Jane F	Woman
Appiani_Carlos	Man
Appleman_Leonard J	Man
Aprea_Pasquale	Man
Aprile_Giuseppe	Man
Apte_Ron N	Man
Aqui_Nicole A	Woman
Aragon Ching_Jeanny B	Woman
Arahmani_Amal	Woman
Arai_Kuniyoshi	Man
Arai_Sally	Woman
Arai_Yasuaki	Man
Arai_Yoichi	Man
Arakelyan_Nina	Woman
Araki_K	Could not be determined
Araki_Nobuhito	Man
Arana Yi_C	Could not be determined
Arance_Ana M	Woman
Aranda_Enrique	Man
Aranda_Ignacio	Man
Aranda_J	Could not be determined
Arasteh_Keikawus	Man
Araujo_Carla	Woman
Araujo_John C	Man
Araujo_Luiz Henrique de Lima	Man
Aravantinos_Gerasimos	Man
Arbogast_Daria	Woman
Arbuck_Susan G	Woman
Arbushites_Michael C	Man
Arcaini_Luca	Man
Arcamone_Manuela	Woman
Arcangeli_Annarosa	Woman
Arcangeli_Giuseppina	Woman
Arcangeli_Valentina	Woman
Arcari_Annalisa	Woman
Arcasoy_Murat O	Man
Arce Salinas_Claudia	Woman
Arceci_Robert J	Man
Arcenas_Anthony	Man
Arcese_William	Man
Archambault_Robert	Man
Archer_Caroline	Woman
Archer_Laura	Woman
Archer_Venice	Woman
Archimbaud_Eric	Man
Arcila_Maria E	Woman
Arcusa_Angels	Woman
Ardaiz_Maria Carmen	Woman
Ardavanis_Alexandros	Man
Ardeshna_Kirit M	Man
Ardia_A	Could not be determined
Ardini_Elena	Woman
Ardizzoni_Andrea	Man
Arduino_Jean Marie	Man
Arellano_Martha L	Woman
Arellano_Ramon	Man
Aren Frontera_Osvaldo Rudy	Man
Arena_Francis P	Man
Arenare_Laura	Woman
Argenta_Peter A	Man
Argiles_Guillem	Man
Argiris_Athanassios	Man
Argnani_Lisa	Woman
Argyropoulos_Kimon V	Man
Ariad_Shmuel	Man
Arico_Maurizio	Man
Arimori_M	Could not be determined
Arimoto_Takuro	Man
Arioka_Hitoshi	Man
Aris Cancela_Maria Esther	Woman
Aristei_Cynthia	Woman
Ariyan_Charlotte E	Woman
Ariyan_Stephan	Man
Ariyoshi_Yutaka	Man
Ariza_Aurelio	Man
Arkell_D G	Could not be determined
Arkenau_Hendrik Tobias	Man
Arkhipov_Alexei	Man
Arkin_Steven	Man
Arlin_Zalmen A	Man
Arlt_Wiebke	Woman
Armakolas_Athanasios	Man
Armand_Philippe	Man
Armari Alla_Corinne	Woman
Armendariz_Hortensia	Woman
Armenian_Saro	Man
Armitage_A	Could not be determined
Armitage_George R	Man
Armitage_James O	Man
Armour_Alison A	Woman
Armstrong_Andrew J	Man
Armstrong_Anne C	Woman
Armstrong_Deborah K	Woman
Armstrong_John	Man
Armstrong_Randall	Man
Armstrong_Terri S	Woman
Arnaud_Jean Pierre	Man
Arnaud_Laurent	Man
Arndt_Carola A S	Woman
Arning_Michael B	Man
Arnold_Andrew	Man
Arnold_Christian	Man
Arnold_Daniel J	Man
Arnold_Dirk	Man
Arnold_Rudolf	Man
Arnold_Susanne M	Woman
Arnoldi_E	Could not be determined
Arnott_Sidney J	Man
Arnulf_Bertrand	Man
Arocena_Fernando	Man
Aron_Bernard S	Man
Aroney_R	Could not be determined
Arons_Evgeny	Man
Aronson_Daniel	Man
Aronson_Frederick R	Man
Arora_Amit	Man
Arpino_Grazia	Woman
Arpornwirat_Wichit	Man
Arquette_M	Could not be determined
Arranz_Jose Angel	Man
Arranz_Reyes	Man
Arriagada_Rodrigo	Man
Arribas_Ignacio	Man
Arrieta_Oscar	Man
Arrivi_Antonio	Man
Arron_Sarah T	Woman
Arrowsmith_Edward R	Man
Arroyo_Alan	Man
Arroyo_Crispinita	Woman
Arsene_Dominique	Man
Arseneau_James	Man
Arslan_Onder	Man
Artal Cortes_Angel	Man
Artale_Salvatore	Man
Arteaga_Carlos L	Man
Arthur_Christopher K	Man
Arthur_Diane C	Woman
Artioli_Fabrizio	Man
Artmann_Almut	Woman
Artola_N	Could not be determined
Artru_Pascal	Man
Arun_Banu K	Woman
Arusell_Robert M	Man
Arvanitakis_M	Could not be determined
Arvay_C	Could not be determined
Arveux_Patrick	Man
Arvis_Catherine Dubos	Woman
Arzt_Jennifer	Woman
Asabe_Ryoichi	Man
Asada_Takahiro	Man
Asai_Akio	Man
Asai_Gyo	Ambiguous
Asakawa_Mitsuo	Man
Asakawa_Takashi	Man
Asami_Kazuhiro	Man
Asato_Takayuki	Man
Asbell_Sucha O	Man
Ascani_Stefano	Man
Asch_Adam S	Man
Aschele_Carlo	Man
Aschermannova_A	Could not be determined
Ascierto_Paolo Antonio	Man
Asensi_Antoni	Man
Asghari_Gholamreza	Man
Ashby_Lynn S	Woman
Ashcroft_A John	Man
Ashcroft_Linda F	Woman
Ashfaq_Raheela	Woman
Ashley_David M	Man
Ashley_Susan E	Woman
Ashworth_Alan	Man
Asikanius_Elina	Woman
Asli_Bouchra	Woman
Asmar_Lina	Woman
Asmis_Timothy R	Man
Asmus_Erik	Man
Asnacios_Amani	Woman
Asnafi_Vahid	Man
Asola_Raija	Woman
Asou_Norio	Man
Aspegren_Knut	Man
Assad_Albert	Man
Assadourian_Sylvie	Woman
Assaf_Chalid	Man
Assanelli_Andrea	Man
Asselain_Bernard	Man
Asselbergs_Emilie	Woman
Asselin_Barbara L	Woman
Asselineau_Julien	Man
Assenat_Eric	Man
Assersohn_L	Could not be determined
Assikis_Vasily	Man
Assmann_Michael	Man
Assouline_D	Could not be determined
Assouline_Sarit E	Woman
Aster_Jon C	Man
Astermark_Jan	Man
Astigarraga_Itziar	Man
Astolfi_Cinzia	Woman
Aston_Lyn	Woman
Astroem_G	Could not be determined
Astrow_Alan B	Man
Astudillo_Julio	Man
Aszterbaum_Michelle	Woman
Atagi_Shinji	Man
Atalar_Ata Can	Man
Atallah_Ehab	Man
Ataman_Ozlem	Woman
Atenafu_Eshetu G	Ambiguous
Ater_Joanne L	Woman
Athanasiadis_Athanasios	Man
Athanasoulia_Maria	Woman
Athanassiou_Eleni	Woman
Athens_John W	Man
Atiq_O T	Could not be determined
Atkins_James Norman	Man
Atkins_Leonard	Man
Atkins_Michael B	Man
Atkinson_Chris	Man
Atkinson_E N	Could not be determined
Atkinson_Ronald J	Man
Atkinson_Ronnie	Man
Atkinson_Victoria	Woman
Atmaca_Akin	Man
Atmani_Said	Man
Atra_Ayad A	Man
Atsuta_Yoshiko	Woman
Atta_Johannes	Man
Attal_Michel	Man
Attar_Eyal C	Man
Attarbaschi_Andishe	Man
Attard_Gerhardt	Man
Attia_John	Man
Attia_Steven	Man
Au_Elizabeth	Woman
Au_Gordon K H	Man
Au_Heather Jane	Woman
Au_Joseph S K	Man
Au_Wing Yan	Man
Aube_Christophe	Man
Aubert_B	Could not be determined
Aubert_Christian	Man
Aubert_Delphine	Woman
Auboeck_Josef	Man
Auby_Dominique	Man
Auclair_Christian	Man
Aucoin_Nathalie	Woman
Audeh_M William	Man
Audhuy_Bruno	Man
Audigier Valette_Clarisse	Woman
Audisio_Ernesta	Woman
Audouin_Josee	Woman
Audrain_Marie	Woman
Aue_Georg	Man
Auer_Rebecca L	Woman
Auerbach_Alan	Man
Augspurger_Mark	Man
August_C	Could not be determined
Augustin_Doris	Woman
Aul_Carlo	Man
Aulakh_Laveet K	Man
Aulitzky_Walter Erich	Man
Ault_Patricia	Woman
Auman_James	Man
Aung_Kyaw L	Man
Aung_San	Ambiguous
Aungst_C William	Man
Auperin_Anne	Woman
Auquier_Pascal	Man
Aura_Claudia	Woman
Auranen_Annika	Woman
Aurer_Igor	Man
Aurran Schleinitz_Therese	Woman
Autorino_Riccardo	Man
Autrand_Claudie	Woman
Autzinger_Eva Maria	Woman
Auvinen_Paivi	Woman
Auzanneau_Gilbert	Man
Avanzini_Paolo	Man
Avedissian_R	Could not be determined
Avella_Antonio	Man
Averbuch_Steven D	Man
Averette_Hervy E	Man
Aversa_Franco	Man
Avet Loiseau_Herve	Man
Avigan_David E	Man
Avigdor_Abraham	Man
Aviles_Agustin	Man
Avivi_Irit	Woman
Avonto_Ilaria	Woman
Avramis_Vassilios I	Man
Avril_Marie Francoise	Woman
Avvisati_Giuseppe	Man
Awad_Lucile	Woman
Awad_Mark M	Man
Awada_Ahmad	Man
Awan_Farrukh T	Man
Awasthi_Rakesh	Man
Axel_Amy	Woman
Axelrod_Rita S	Woman
Axelson_Michael	Man
Ayala_Alberto G	Man
Ayala_Ana	Woman
Ayala_Ernesto	Man
Ayala_Manuel	Man
Aycock_Jeff	Man
Aydin_Halim	Man
Aydogdu_Ismet	Man
Aydogdu_Mustafa	Man
Ayers_Dan	Man
Ayers_Gregory	Man
Ayme_Y	Could not be determined
Aymerich_Marta	Woman
Aynsley_Eleanor	Woman
Ayoub_Jean Pierre	Man
Ayoub_Joseph	Man
Ayoubi_Mohamed	Man
Azab_Feda	Woman
Azab_Mohamed	Man
Azad_Nilofer S	Woman
Azagra_P	Could not be determined
Azais_Isabelle	Woman
Azar_Catherine A	Woman
Azar_Nabih	Man
Azarnia_Nozar	Man
Azevedo_S	Could not be determined
Azhar_Tahir	Man
Azim_Hatem A	Man
Aziz_Zeba	Woman
Azizi_Amedeo A	Man
Azli_Nacer	Man
Azria_David	Man
Azrilevich_Alex	Man
Azuma_Koichi	Man
Azuma_Mizutomo	Man
Azuma_Teruhisa	Ambiguous
Azzabi_Ashraf	Man
Azzarelli_Alberto	Man
Azzarello_G	Could not be determined
Azzedine_Ahmed	Man
Azzoli_Christopher G	Man
Azzouzi_Abdel Rahmene	Man
Ba_Yi	Woman
Baake_Gerold	Man
Baars_Johanna W	Woman
Baas_Paul	Man
Baba Hamed_Nabil	Man
Baba_Eishi	Man
Baba_Hideo	Man
Babel_Nina	Woman
Babiera_Gildy V	Ambiguous
Babiker_Hani M	Man
Babin_Emmanuel	Man
Babovic_Nada	Woman
Babu_K Govind	Man
Baccarani_Michele	Man
Bacchi_Marisa	Woman
Bacchini_P	Could not be determined
Bacci_Gaetano	Man
Bach_Ariadne	Woman
Bach_Bruce A	Man
Bach_Flemming	Man
Bacha_Patricia	Woman
Bachanova_Veronika	Woman
Bachaud_Jean Marc	Man
Bachelot_Thomas	Man
Bachet_Jean Baptiste	Man
Bachy_Emmanuel	Man
Bacigalupo_Andrea	Man
Bacik_Jennifer	Woman
Baciuchka_Marjorie	Woman
Back_Michael	Man
Backstrom_Jay T	Man
Bacon_Monica	Woman
Bacoyiannis_Charalabos	Man
Badalamenti_Giuseppe	Man
Badarinath_Suprith	Ambiguous
Badellino_Fausto	Man
Bader_Kathy	Woman
Bader_Peter	Man
Badet_Nicolas	Man
Badia_Anna	Woman
Badillo_Maria	Woman
Badin_Firas	Man
Badoux_Xavier C	Man
Badovinac Crnjevic_Tanja	Woman
Badran_Atef	Man
Badri_N	Could not be determined
Badros_Ashraf Z	Man
Badve_Sunil S	Man
Badwe_Rajendra A	Man
Bae_Duk Soo	Man
Bae_Jae Moon	Man
Bae_Kyounghwa	Woman
Bae_Si Hyun	Woman
Bae_Sung Hwa	Woman
Bae_Woo Kyun	Man
Bae_Yun Ju	Ambiguous
Baehner_Robert L	Man
Baek_Ji Yeon	Woman
Baek_Jin Ho	Man
Baekelandt_Mark M O	Man
Baena Canada_Jose M	Man
Baer_D	Could not be determined
Baer_John	Man
Baer_Maria R	Woman
Baergen_Rebecca	Woman
Baerlocher_Gabriela M	Woman
Baert_L	Could not be determined
Baertschi_D	Could not be determined
Baetz_Tara	Woman
Baeuerle_Patrick A	Man
Baez Diaz_Louis	Man
Bafaloukos_Dimitrios	Man
Bagatell_Rochelle	Woman
Bagg_Adam	Man
Baggerly_Keith A	Man
Baggstrom_Maria Q	Woman
Bagiella_Emilia	Woman
Bagley_Charles M	Man
Bagnulo_A	Could not be determined
Bagot_Martine	Woman
Bagshawe_K D	Could not be determined
Bague_Silvia	Woman
Bahary_Jean Paul	Man
Bahary_Nathan	Man
Bahcall_Safi	Man
Bahceci_Erkut	Man
Baher_Linda	Woman
Bahl_Amit	Man
Bahlis_Nizar J	Man
Bahlo_Jasmin	Woman
Bahnson_Robert	Man
Bahoric_Boris	Man
Bahr_Oliver	Man
Bahra_Marcus	Man
Bai_Bing	Man
Bai_Chong	Ambiguous
Bai_Chunxue	Man
Bai_Li Yuan	Man
Bai_Qing Xian	Woman
Bai_Wei	Man
Bai_X Y	Could not be determined
Bai_Yuxian	Woman
Baik_Christina S	Woman
Baila_Liliana	Woman
Bailen_Alicia	Woman
Bailey_Alan J	Man
Bailey_Christine K	Woman
Bailey_Howard H	Man
Bailey_Leighann	Woman
Bain_Barbara J	Woman
Bains_Manjit	Woman
Baiocchi_Robert A	Man
Bair_Angel H	Woman
Bairey_Osnat	Woman
Bais_Carlos	Man
Baize_Nathalie	Woman
Bajaj_R	Could not be determined
Bajamonde_Alex	Man
Bajardi_E A	Could not be determined
Bajars_Marcis	Man
Bajel_Ashish	Man
Bajetta_Emilio	Man
Bajorin_Dean F	Man
Bajpai_Jyoti	Woman
Baka_Sophia	Woman
Bakala_Jana	Woman
Bakan_Courtney E	Woman
Bakemeier_Richard F	Man
Baker_Alan R	Man
Baker_Amanda F	Woman
Baker_Bartrum W	Man
Baker_David L	Man
Baker_Katherine L	Woman
Baker_Laurence H	Man
Baker_M A	Could not be determined
Baker_Sherman	Man
Baker_William H	Man
Bakker_Piet J	Man
Bakker_Willem H	Man
Bakkum Gamez_Jamie N	Woman
Bakogiannis_C	Could not be determined
Bakri_Kamal	Man
Bakunina_Katerina	Woman
Bakx_Roel	Man
Baladandayuthapani_Veerabhadran	Ambiguous
Balakumaran_Arun	Man
Balana_Carmen	Woman
Balar_Arjun V	Man
Balas_Bogdana	Woman
Balashova_Olga I	Woman
Balasubramanian_Poonkuzhali	Woman
Balasubramanian_Sriram	Man
Balbiani_L	Could not be determined
Balcerzak_Stanley P	Man
Balch_Charles M	Man
Baldari_Giorgio	Man
Baldi_Ileana	Woman
Baldinger_Christian	Man
Baldini_Editta	Woman
Baldini_Luca	Man
Baldus_Claudia D	Woman
Balduzzi_Adriana	Woman
Balduzzi_S	Could not be determined
Baldwin_Phillip E	Man
Balestrino_M	Could not be determined
Balil_Ana	Woman
Balint_Beatrix	Woman
Balis_Frank	Man
Balk_Mark	Man
Balk_Steven P	Man
Balkissoon_Jai	Man
Ball_Douglas W	Man
Ball_Harrison G	Man
Ballanti_Stelvio	Man
Ballardini_Michela	Woman
Balleisen_Leopold	Man
Ballen_Karen K	Woman
Ballerini_Rocco	Man
Ballesteros_Ana Isabel	Woman
Balli_Mario	Man
Ballinger_Marcus	Man
Ballman_Karla V	Woman
Ballo_Harald	Man
Ballova_Veronika	Woman
Balm_Alfons J M	Man
Balmana_Judith	Woman
Balmanoukian_Ani S	Woman
Balmermajno_S	Could not be determined
Balmes_P	Could not be determined
Balogh_Agnes	Woman
Balogh_Alexander G	Man
Balser_Barbara	Woman
Balser_Christina	Woman
Balser_John P	Man
Balsham_Andrew	Man
Balslev_Eva	Woman
Baltali_E	Could not be determined
Balteskard_L	Could not be determined
Baltimore_David	Man
Baltina_D	Could not be determined
Baltzer_Joerg	Man
Balzano_Gianpaolo	Man
Balzarini_L	Could not be determined
Balzarotti_Monica	Woman
Bamberg_Michael	Man
Bamias_Aristotelis	Man
Bamias_C	Could not be determined
Ban_Hee Jung	Mismatch
Banas_Helena	Woman
Banat_G Andre	Man
Banavali_Shripad	Man
Bancewicz_John	Man
Banchereau_Romain	Man
Band_Pierre R	Man
Bandekar_Rajesh	Man
Bando_Hiroyuki	Man
Bandos_Hanna	Woman
Bandstra_Bruce	Man
Bandyopadhyay_Nibedita	Woman
Banerjee_Kamalika	Woman
Banerjee_Susana	Woman
Banerji_Jane	Woman
Banfi_Alberto	Man
Banfi_Luciano	Man
Bang_Seungmin	Man
Bang_Yung Jue	Man
Bangemann_Nikola	Man
Banik_Norbert	Man
Bank_Arthur	Man
Banks_Kimberly	Woman
Banks_Phillip L C	Man
Bannoo_Selina	Woman
Banos_Anne	Woman
Banwait_Ranjit	Man
Banzi_Maria	Woman
Bao_Weichao	Man
Bapsy_Poonamalle P	Woman
Bara_Ilze	Woman
Barakat_Richard	Man
Baraldi_Anna	Woman
Baran_W	Could not be determined
Baranda_J C	Could not be determined
Barash_N Y	Could not be determined
Barasolo_E	Could not be determined
Barats_Jean Claude	Man
Barba_Pere	Man
Barbachano_Yolanda	Woman
Barbanti_Franco	Man
Barbara_Cecilia	Woman
Barbarano_Luciana	Woman
Barbarash_Olga	Woman
Barbare_Jean Claude	Man
Barber_Jim	Man
Barber_Philip V	Man
Barbera_Santi	Man
Barberi_Walter	Man
Barbero_Daniela	Woman
Barbier_Nicolas	Man
Barbieri_Angelo	Man
Barbieri_Fausto	Man
Barbieri_M	Could not be determined
Barbolini_Elisa	Woman
Barbounis_V	Could not be determined
Barbui_Anna Maria	Woman
Barbui_Tiziano	Man
Barca_Gabriela	Woman
Barcos_Maurice	Man
Bardet_Etienne	Man
Bardet_Odile	Woman
Bardet_Stephane	Man
Bardia_Aditya	Man
Bardies_Manuel	Man
Bardonnet Comte_M	Could not be determined
Bardy Bouxin_Nathalie	Woman
Bareford_David	Man
Barer_Sol	Woman
Barete_Stephane	Man
Barez_Abelardo	Man
Bargay_Joan	Woman
Barger_Geoffrey R	Man
Bargetzi_Mario J	Man
Bargou_Ralf C	Man
Bari_Alessia	Woman
Bari_Mario	Man
Barillari_Giovanni	Man
Barinoff_Jana	Woman
Barisone_Elena	Woman
Barkaoui_Mohamed	Man
Barker_Graham H	Man
Barker_Peter	Man
Barkin_Jamie S	Woman
Barkley_Howard T	Man
Barlesi_Fabrice	Man
Barletta_E	Could not be determined
Barlogie_Bart	Man
Barlow_John F	Man
Barlow_William E	Man
Barnadas_Agusti	Man
Barnard_Dorothy R	Woman
Barnes_Brian C	Man
Barnes_Jeffrey A	Man
Barnes_Mack N	Man
Barneto_Isidoro	Man
Barnett_Gene H	Man
Barnett_Michael J	Man
Barnette_Phillip	Man
Barni_A	Could not be determined
Barni_Sandro	Man
Barnwell_Jennifer	Woman
Baron_Ari D	Man
Baron_Benoit	Man
Baron_Frederic	Man
Baron_Marie Helene	Woman
Barone_Carlo	Man
Baroni_Carlo D	Man
Baronio_Roberta	Woman
Barosi_Giovanni	Man
Barr_Paul M	Man
Barr_R	Could not be determined
Barraclough_Helen	Woman
Barragan_Eva	Woman
Barrajon_Enrique	Man
Barrans_Sharon L	Woman
Barraud_Helene	Woman
Barrera_David	Man
Barret_Eric	Man
Barretina Ginesta_Pilar	Woman
Barreto_Wolney	Ambiguous
Barrett Lee_Peter	Man
Barrett_A John	Man
Barrett_David M	Man
Barrett_J Carl	Man
Barrett_Martin	Man
Barrett_Rolland J	Man
Barrett_Sophie	Woman
Barrie_Maryline	Woman
Barrientos_Jacqueline C	Woman
Barriga_Susana	Woman
Barrington_Sally	Woman
Barrios_Carlos Henrique	Man
Barrois_Alain	Man
Barros_Jose C	Man
Barrueco_Jose	Man
Barry_Susan	Woman
Barry_William T	Man
Barsanti_Gemma	Woman
Barta_Stefan K	Man
Bartelink_Harry	Man
Bartels_H	Could not be determined
Barter_James	Man
Barth_Juergen	Man
Barth_Peter	Man
Barth_Richard J	Man
Barthelemy_Philippe	Man
Barthier_S	Could not be determined
Bartholomeus_Sylvie	Woman
Bartlett_Adam	Man
Bartlett_Bjarne R	Man
Bartlett_John M S	Man
Bartlett_Nancy L	Woman
Bartoletti_Riccardo	Man
Bartolucci_Alfred A	Man
Bartolucci_R	Could not be determined
Barton_Bruce A	Man
Barton_Claire	Woman
Barton_Debora	Woman
Barton_John H	Man
Barton_Kevin P	Man
Bartram_Claus R	Man
Bartsch_Detlef	Man
Bartsch_Rupert	Man
Bartschi_Daniela	Woman
Baruchel_Andre	Man
Barugel_Mario	Man
Barylak_Edward	Man
Barzan_Luigi	Man
Barzell_Winston	Man
Basara_Nadezda	Woman
Basaran_Mert	Man
Basch_Ethan	Man
Basco_Vivian E	Woman
Bascom_George K	Man
Bascoul Mollevi_Caroline	Woman
Basdanis_Georgios	Man
Baseler_Michael	Man
Baselga_Jose	Man
Basen Engquist_Karen	Woman
Baser_Raymond E	Man
Bashey_Asad	Man
Bashford_Anna	Woman
Bashford_John	Man
Bashir_Nadim	Man
Bashir_Qaiser	Man
Baskin Bey_Edwina	Woman
Basnett_Jordan	Ambiguous
Bass_D	Could not be determined
Bassan_Renato	Man
Basse_Linda	Woman
Basset Seguin_Nicole	Woman
Basset_Marco	Man
Bassett_Julie K	Woman
Bassett_Roland L	Man
Bassi_Claudio	Man
Bassi_Kimberly	Woman
Bassi_Simona	Woman
Basso_Giuseppe	Man
Basso_Umberto	Man
Bastable_J R	Could not be determined
Bastani_S	Could not be determined
Bastard_Christian	Man
Bastas_A	Could not be determined
Bastert_Guenther B	Man
Bastholt_Lars	Man
Bastian_A W	Could not be determined
Bastian_Boris C	Man
Bastiani_Paolo	Man
Bastie_Anne	Woman
Bastie_Delphine	Woman
Bastie_Jean Noel	Man
Bastiere Truchot_Lydie	Woman
Bastion_Yves	Man
Bastus_Roma	Woman
Bataille_Regis	Man
Batchelor_Richard	Man
Batchelor_Tracy T	Man
Bateman_J	Could not be determined
Bateman_Jeanne C	Woman
Bates_Andrew T	Man
Bates_Susan E	Woman
Bates_Thelma D	Woman
Bathers_Sarah	Woman
Bathini_V	Could not be determined
Batist_Gerald	Man
Batista Lopez_Norberto	Man
Batistatou_Anna	Woman
Batiste Alentorn_Eduard	Man
Batlle_Ana	Woman
Baton_Frederique	Woman
Battaglia_C	Could not be determined
Battaglia_Michele	Ambiguous
Battista_C	Could not be determined
Battista_Marta L	Woman
Battista_Raffaele	Man
Battistini_Roberta	Woman
Baty_Jack D	Man
Batzdorf_Ulrich	Man
Batzios_S	Could not be determined
Batziou_C	Could not be determined
Bau_Maria Grazia	Woman
Baudelet_Christine	Woman
Baudin_Eric	Man
Baudis_Michael	Man
Baudoux_Alain	Man
Baudrin_Laurence	Man
Bauduer_Frederic	Man
Bauer_H W	Could not be determined
Bauer_Jean	Man
Bauer_Nancy L	Woman
Bauer_Sebastian	Man
Bauer_Todd M	Man
Bauer_Wolfgang	Man
Bauerfeind_Ingo	Man
Bauernhofer_Thomas	Man
Baues_Christian	Man
Baughman_Sharon	Woman
Bauknecht_Thomas	Man
Baulieux_J	Could not be determined
Baum_Charles M	Man
Baum_Edward	Man
Baum_Michael	Man
Baum_Richard P	Man
Bauman_Glenn S	Man
Bauman_Julie E	Woman
Bauman_Mitchel D	Man
Baumann_Klaus H	Man
Baumann_Michael	Man
Baumert_Brigitta G	Woman
Baumgart_A	Could not be determined
Baumgartner_Anja	Woman
Baumhauer_Annette	Woman
Baumhoer_Daniel	Man
Baumoehl_J	Could not be determined
Baur Melnyk_Andrea	Woman
Baurain_Jean Francais	Man
Baurmann_Herrad	Woman
Bauters_Francis	Man
Bavbek_E Sevil	Woman
Bavli_J L	Could not be determined
Baxter_E Joanna	Woman
Baxter_Heather	Woman
Bay_Jacques Olivier	Man
Bayer_Lisa	Woman
Bayer_Ruthee Lu	Woman
Bayerdoerffer_Ekkehard	Man
Bayever_Eliel	Man
Bayles_Amy	Woman
Bayley_Andrew	Man
Bayliss_E	Could not be determined
Bayne_Mike	Man
Bayssas_M	Could not be determined
Baz_Rachid C	Man
Bazhenova_Lyudmila A	Woman
Beach_C L	Man
Beadling_Carol	Woman
Beal Ardisson_D	Could not be determined
Beale_Philip	Man
Beall_Sarah	Woman
Beano_A	Could not be determined
Bear_Harry D	Man
Beard_R	Could not be determined
Bearden_James D	Man
Beare_Sandy	Woman
Bearman_Scott I	Man
Beart_Robert W	Man
Bearz_Alessandra	Woman
Beasley_Kristie R	Woman
Beasley_Virginia	Woman
Beato_Carlos Augusto de Mendonca	Man
Beattie_Mary	Woman
Beaudoin_Annie	Woman
Beaudry_Patrice	Woman
Beauduin_Marc	Man
Beaugrand_Michel	Man
Beaupre_Darrin M	Man
Beaussart_Pauline	Woman
Beauval_Jean Baptiste	Man
Beauvois_Sylvie	Woman
Beaven_Anne W	Woman
Beazley_Robert W	Man
Bebenek_M	Could not be determined
Becchi_Gabriella	Woman
Becchimanzi_Cristina	Woman
Becciolini_Aldo	Man
Bechmann_Troels	Man
Bechstein_Wolf Otto	Man
Becht_Catherine	Woman
Beck Popovic_Maja	Woman
Beck_Christian	Man
Beck_Hans Joachim	Man
Beck_J Thaddeus	Man
Beck_Joern Dirk	Man
Beck_W	Could not be determined
Beckendorf_Veronique	Woman
Becker_Heather P	Woman
Becker_Heiko	Man
Becker_Heinz	Man
Becker_Jurgen C	Man
Becker_K	Could not be determined
Becker_Martin	Man
Becker_Natalia	Woman
Becker_Pamela S	Woman
Becker_Tanja	Woman
Beckmann_Matthias W	Man
Beckord_Jean	Woman
Beckwith_Bruce	Man
Beckwith_J Bruce	Man
Becouarn_Yves	Man
Becquart_Dominique	Woman
Becuwe_C	Could not be determined
Beczkowska_K	Could not be determined
Bedano_Pablo M	Man
Bedenne_Laurent	Man
Bedi_Meena	Woman
Bedikian_Agop Y	Man
Bedke_Jens	Man
Bednarczyk_M	Could not be determined
Bedognetti_Davide	Man
Bee_Valerie	Woman
Beecham_Jackson	Man
Beeker_Aart	Man
Beeldens_Filip	Man
Beelen_Dietrich W	Man
Beer_Hannah	Woman
Beer_Karl T	Man
Beer_Tomasz M	Man
Beerepoot_Laurens V	Man
Beesley_Sharon	Woman
Beex_Louk V A M	Man
Begbie_Stephen	Man
Begent_R H	Could not be determined
Beger_Hans	Man
Begg_C B	Could not be determined
Begna_Kebede H	Man
Begovic_Mirsada	Woman
Begum_Rubina	Woman
Beham Schmid_Christine	Woman
Behar_Catherine	Woman
Behard_C	Could not be determined
Behbakht_Kian	Man
Behel_Vichitra	Ambiguous
Behler_Caroline	Woman
Behm_Frederick G	Man
Behrens_Brent C	Man
Behrens_Robert	Man
Behringer_Dirk M	Man
Behringer_Karolin	Woman
Beier_Frank	Man
Beier_Rita	Woman
Beijert_Max	Man
Beimler_Joerg	Man
Beisland_Christian	Man
Beissbarth_Tim	Man
Beitler_Jonathan J	Man
Beitsch_Peter D	Man
Bejarano_Maria	Woman
Bejot_Coleen	Woman
Bekaii Saab_Tanios S	Man
Bekele_B Nebiyou	Man
Beksac_Meral	Woman
Belada_David	Man
Belanger_Bruce	Man
Belanger_Coralie	Woman
Belanger_Karl	Man
Belani_Chandra P	Woman
Belasco_Jean B	Woman
Belau_Antje	Woman
Belch_Andrew R	Man
Belderbos_Jose	Man
Beldjord_Kheira	Woman
Beldner_Matthew A	Man
Belghiti_Jacques	Man
Belhabri_Amin	Man
Belhadj_Karim	Man
Beliakouski_V	Could not be determined
Belinsky_Steven A	Man
Belka_Claus	Man
Bell McGuinn_Katherine M	Woman
Bell_Diana	Woman
Bell_Erica H	Woman
Bell_Jeffrey G	Man
Bell_Neda	Woman
Bell_Richard	Man
Bell_Susan E	Woman
Bell_William N	Man
Bella_Mariangela	Woman
Belldegrun_Arie S	Man
Bellei_Monica	Woman
Bellet_Meritxell	Woman
Belli_Filiberto	Man
Belli_Mario	Man
Bellmunt_Joaquim	Man
Bello_Carlo L	Man
Bello_Celeste M	Woman
Bello_Jose Luis	Man
Bello_Maximino	Man
Bello_Nancy	Woman
Bellon_Jennifer R	Woman
Belloni_C	Could not be determined
Bellucci_Sylvia	Woman
Belly_R	Could not be determined
Belon_Joaquin	Man
Belpomme_Dominique	Man
Belt_Robert J	Man
Beltangady_Mohan	Man
Beltramo_Giancarlo	Man
Beltran_Miguel	Man
Ben Abdelali_Raouf	Man
Ben Abdelghani_Meher	Woman
Ben Am_Monique	Woman
Ben Baruch_Noa E	Woman
Ben Bassat_Isaac	Man
Ben Josef_Edgar	Man
Ben Shahar_Menachem	Man
Ben Tal_Ofira	Woman
Ben Yehuda_Dina	Woman
Ben Yosef_Rahamim	Man
Benameur_Neila	Woman
Benasso_Marco	Man
Benavides_Manuel	Man
Benayed_Ryma	Woman
Benboubker_Lotfi	Man
Benbrook_Doris M	Woman
Bencardino_Katia	Woman
Bence Bruckler_Isabelle	Woman
Benchalal_Mohamed	Man
Benda_Jo Ann	Woman
Bendahl_Par Ola	Woman
Bendahmane_Belguendouz	Man
Bendall_Linda J	Woman
Bendandi_Maurizio	Man
Bendell_Johanna C	Woman
Bender_Hans Georg	Man
Bender_John F	Man
Bender_Julia G	Woman
Bender_Richard A	Man
Bendit_Israel	Man
Bendszus_Martin	Man
Bene_Marie Christine	Woman
Benecchi_Luigi	Man
Benedetti Panici_Pierluigi	Man
Benedetti_Fabio	Man
Benedetti_Giovanni	Man
Benedetti_Jacqueline K	Woman
Benedetto_Pasquale	Man
Benevolo_Giulia	Woman
Benezery_Karen	Woman
Bengala_Carmelo	Man
Bengel_Frank M	Man
Bengoechea_Enrique	Man
Bengoudifa_Bourras Rezki	Man
Bengtson_Elizabeth M	Woman
Bengtsson_Nils Olof	Man
Benhamou_Ellen	Woman
Benichou_Annie Claude	Woman
Benichou_Jacques	Man
Benigno_Benedict	Man
Benisvy_Danielle	Woman
Benjamin_Dennis	Man
Benjamin_Jonathan E	Man
Benjamin_Robert S	Man
Benk_J	Could not be determined
Bennamoun_Mostepha	Man
Benner_Axel	Man
Benner_Rebecca J	Woman
Benner_Steven E	Man
Bennett_Bryan	Man
Bennett_Elizabeth	Woman
Bennett_John M	Man
Bennett_Katherine	Woman
Bennett_Michael H	Man
Bennouna_Jaafar	Man
Benoehr_C	Could not be determined
Benoit_Yves	Man
Benramdane_R	Could not be determined
Bensadoun_Henri	Man
Bensadoun_Rene Jean	Man
Bensalah_Karim	Man
Bensasson_Caroline	Woman
Bensfia_S	Could not be determined
Bensinger_William I	Man
Benson_Al Bowen	Man
Benson_Charlotte	Woman
Benson_Don M	Man
Benson_Mitchell C	Man
Benson_Ralph	Man
Benson_Warwick	Man
Benstead_Kim	Woman
Bentivoglio_G	Could not be determined
Bentley_James	Man
Bentley_R C	Could not be determined
Bentz_Martin	Man
Bentzen_Hans	Man
Bentzen_Soren M	Man
Beny_Alexander	Man
Benyamini_Noam	Man
Benyunes_Mark C	Man
Benz_Christopher C	Man
Benzaghou_Fawzi	Man
Benzohra_Aziz	Man
Bepler_Gerold	Man
Beppu_Takaaki	Man
Beppu_Takeshi	Man
Beppu_Yasuo	Man
Beran_Miloslav	Man
Berard_Costan W	Man
Berardi Vilei_Simona	Woman
Berardi_Rossana	Woman
Berchier_Marie Claude	Woman
Berchtold_Willi	Man
Berdah_Jean Francois	Man
Berdeja_Jesus G	Man
Berdel_Wolfgang E	Man
Berdzik_Joanne	Woman
Berek_Jonathan S	Man
Berenberg_Jeffrey L	Man
Berendsen_Henk H	Man
Berenschot_Henriette	Woman
Berenson_James R	Man
Beresford_Cheryl	Woman
Beresford_Jennifer	Woman
Beresford_Mark	Man
Beretta_A	Could not be determined
Beretta_Giordano Domenico	Man
Beretta_K	Could not be determined
Berg_David J	Man
Berg_Deborah T	Woman
Berg_Stacey L	Woman
Berg_William J	Man
Bergaglio_Marina	Woman
Bergagnini_Isabella	Woman
Bergamaschi_Micaela	Woman
Bergamini_Alice	Woman
Bergamo_Francesca	Woman
Berge_Benoit	Man
Berge_Claude	Man
Bergenstal_Delbert M	Man
Berger_Bernhard	Man
Berger_Carole	Woman
Berger_E Roy	Man
Berger_Francoise	Woman
Berger_J	Could not be determined
Berger_Marc	Man
Berger_Mark S	Man
Berger_Martin D	Man
Berger_Massimo	Man
Berger_Michael F	Man
Berger_Raanan	Man
Berger_Regina	Woman
Berger_T	Could not be determined
Berger_Ute	Woman
Bergerat_Jean Pierre	Man
Bergeron_Christophe	Man
Bergeron_Dollard	Ambiguous
Bergeron_Julie	Woman
Bergerot_Philippe	Man
Bergesio_Fabrizio	Man
Bergh_Jonas	Man
Berghmans_Thierry	Man
Berghorn_Elmer	Man
Bergljung_Lars	Man
Berglund_Ake	Man
Bergman_Andries M	Man
Bergman_Bengt	Man
Bergmann_L	Could not be determined
Bergmann_Manuela A	Woman
Bergmans_M	Could not be determined
Bergougnoux_Loic	Man
Bergsagel_Daniel E	Man
Bergsagel_Peter Leif	Man
Bergsland_Emily	Woman
Bergstrasser_Eva	Woman
Bergstroem_D	Could not be determined
Bergua_Juan Miguel	Man
Berille_Jocelyne	Woman
Berk_John L	Man
Berkahn_Leanne	Woman
Berkenblit_Anna	Woman
Berkey_Brian	Man
Berking_Carola	Woman
Berkova_Zuzana	Woman
Berlfein_Judy	Woman
Berlin_Jordan D	Man
Berman_Arlene	Woman
Berman_Ellin	Woman
Berman_M L	Could not be determined
Bermejo_Begona	Woman
Bermudez Silva_C D	Could not be determined
Bernabe_Reyes	Man
Bernal del Castillo_Teresa	Woman
Bernard_Frederic	Man
Bernard_Jean Louis	Man
Bernard_John	Man
Bernard_Marc	Man
Bernard_Stephen	Man
Bernardi_Massimo	Man
Bernardini_Annalisa	Woman
Bernardini_G	Could not be determined
Bernardo_Antonio	Man
Bernardo_Maria Ester	Woman
Bernardo_Patricia	Woman
Bernasconi_Carlo	Man
Bernath_Albert M	Man
Bernell_Per	Man
Berneman_Zwi	Man
Bernengo_M G	Could not be determined
Berney_Daniel	Man
Bernhard_G	Could not be determined
Bernhard_Helga	Woman
Bernhard_Jean Christophe	Man
Bernhard_Jurg	Man
Bernhardt_Alf	Man
Bernhardt_B	Could not be determined
Bernier_Jacques	Man
Bernsen_Hans J J A	Man
Bernshaw_D	Could not be determined
Bernstein Hahn_Leon	Man
Bernstein Singer_Marjorie	Woman
Bernstein_Irwin D	Man
Bernstein_Mark L	Man
Bernstein_Steven H	Man
Bernstein_Wendy	Woman
Bernstein_Zale P	Man
Bernthal_Nicholas M	Man
Beron_Gerhard	Man
Berre_Marie Aude Le	Woman
Berrebi_Alain	Man
Berriolo Riedinger_Alina	Woman
Berriot Varoqueaux_Nathalie	Woman
Berris_Robert F	Man
Berrocal_A	Could not be determined
Berruti_Alfredo	Man
Berry_Donald A	Man
Berry_Donna L	Woman
Berry_Roger J	Man
Berry_Scott R	Man
Berry_Sneha	Woman
Berry_William R	Man
Berryman_Robert Brian	Man
Bersiga_A	Could not be determined
Bersvendsen_Hanne	Woman
Bertagna_Xavier	Man
Bertagnolli_Monica M	Woman
Bertaina_Alice	Woman
Bertazzoni_Paola	Woman
Bertelli_Gianfilippo	Man
Bertelsen_Kamma	Woman
Bertetto_Oscar	Man
Berthaud_Patrice	Woman
Bertheault Cvitkovic_Frederique	Woman
Berthet_P	Could not be determined
Berthillon_Natalia	Woman
Berthold_Dominik R	Man
Berthon_Celine	Woman
Berthou_Christian	Man
Berti_F	Could not be determined
Bertini_M	Could not be determined
Bertino_Erin	Woman
Bertino_Joseph R	Man
Bertoldero_Giovanni	Man
Bertolini_Alessandro	Man
Bertolini_Francesco	Man
Bertolone_Kathy	Woman
Bertolone_Salvatore J	Man
Bertolotti_Monica	Woman
Berton Rigaud_Dominique	Ambiguous
Bertoncelli_P	Could not be determined
Bertoni_Francesco	Man
Bertossi_Monica	Woman
Bertrand_Philippe	Man
Bertrand_Yves	Man
Bertsch_Uta	Woman
Bertucci_Francois	Man
Bertulli_Rossella	Woman
Berzins_J	Could not be determined
Besalduch_Joan	Woman
Beschorner_William E	Man
Besenval_Michele	Man
Beslija_Semir	Man
Besnard_Sophie	Woman
Besse_Benjamin	Man
Bessell_Eric M	Man
Bessems_Annick	Woman
Besses_Carlos	Man
Bessette_Paul	Man
Besson_Florence	Woman
Besson_Nadine	Woman
[truncated: 27,198 more rows]
